# Supplementary material for: 5-Isopropyl-5-methyl-2-sulfanylidene­imidazolidin-4-one
Source: Acta Crystallogr Sect E Struct Rep Online. 2013 May 25;69(Pt 6):o953. doi: 10.1107/S1600536813013639 (PMC3685094; doi:10.1107/S1600536813013639)
Supplement: Supplementary file 1 [file e-69-0o953-sup1.cif]

##############################################################################
#                                                                            #
# This CIF contains the data in a paper accepted for publication in          #
# Acta Crystallographica Section E. It conforms to the requirements of       #
# Notes for Authors for Acta Crystallographica Section E, and has been       #
# peer reviewed under the auspices of the IUCr Commission on Journals.       #
#                                                                            #
# Full details of the Crystallographic Information File format               #
# are given in the paper "The Crystallographic Information File (CIF):       #
# a New Standard Archive File for Crystallography" by S. R. Hall, F. H.      #
# Allen and I. D. Brown [Acta Cryst. (1991), A47, 655-685].                  #
#                                                                            #
# The current version of the core CIF dictionary is obtainable from          #
# ftp://ftp.iucr.org/pub/cif_core.dic.                                       #
#                                                                            #
# Software is freely available for graphical display of the structure(s)     #
# in this CIF. For information consult the CIF software page                 #
# http://www.iucr.org/resources/cif/software.                                #
#                                                                            #
# This file may be used for bona fide research purposes within the           #
# scientific community so long as proper attribution is given to the journal # 
# article from which it was obtained.                                        #
#                                                                            #
##############################################################################
data_global
_audit_creation_method     'by CrystalStructure 4.0'
_journal_date_recd_electronic     2013-05-13
_journal_date_accepted     2013-05-17
_journal_name_full     'Acta Crystallographica, Section E'
_journal_year     2013
_journal_volume     69
_journal_issue      6
_journal_page_first     o953
_journal_page_last     o953
_journal_paper_category     QO
_journal_paper_doi     10.1107/S1600536813013639
_journal_coeditor_code     IS5273
_publ_contact_author_name     'Ko-Ki Kunimoto'
_publ_contact_author_address
;
Division of Material Sciences
Graduate School of Natural Science and Technology
Kanazawa University
Kakuma-machi
Kanazawa 920-1192
Japan
;
_publ_contact_author_email     kunimoto@se.kanazawa-u.ac.jp
_publ_contact_author_fax     '+81-76-264-6292'
_publ_contact_author_phone     '+81-76-264-6292'
_publ_section_title
;
5-Isopropyl-5-methyl-2-sulfanylideneimidazolidin-4-one
;
loop_
    _publ_author_name
    _publ_author_address
    'Masaki Ichitani'
;
Division of Material Sciences
Graduate School of Natural Science and Technology
Kanazawa University
Kakuma-machi
Kanazawa 920-1192
Japan
;
    'Soh-ichi Kitoh'
;
Division of Material Sciences
Graduate School of Natural Science and Technology
Kanazawa University
Kakuma-machi
Kanazawa 920-1192
Japan
;
    'Shuhei Fujinami'
;
Division of Material Sciences
Graduate School of Natural Science and Technology
Kanazawa University
Kakuma-machi
Kanazawa 920-1192
Japan
;
    'Mitsuhiro Suda'
;
Division of Material Sciences
Graduate School of Natural Science and Technology
Kanazawa University
Kakuma-machi
Kanazawa 920-1192
Japan
;
    'Mitsunori Honda'
;
Division of Material Sciences
Graduate School of Natural Science and Technology
Kanazawa University
Kakuma-machi
Kanazawa 920-1192
Japan
;
    'Ko-Ki Kunimoto'
;
Division of Material Sciences
Graduate School of Natural Science and Technology
Kanazawa University
Kakuma-machi
Kanazawa 920-1192
Japan
;
data_I
_chemical_name_systematic
;
5-Isopropyl-5-methyl-2-sulfanylideneimidazolidin-4-one
;
_chemical_formula_moiety     'C7 H12 N2 O S'
_chemical_formula_sum     'C7 H12 N2 O S'
_chemical_formula_iupac     'C7 H12 N2 O S'
_chemical_formula_weight     172.26
_chemical_melting_point     ?
_symmetry_cell_setting     monoclinic
_symmetry_space_group_name_H-M     'P 21/c'
_symmetry_space_group_name_Hall     '-P 2ybc'
loop_
    _symmetry_equiv_pos_site_id
    _symmetry_equiv_pos_as_xyz
    1 '+X,+Y,+Z'
    2 '-X,1/2+Y,1/2-Z'
    3 '-X,-Y,-Z'
    4 '+X,1/2-Y,1/2+Z'
_cell_length_a     5.8317(5)
_cell_length_b     9.2114(8)
_cell_length_c     16.8967(16)
_cell_angle_alpha     90.0000
_cell_angle_beta     95.855(3)
_cell_angle_gamma     90.0000
_cell_volume     902.92(14)
_cell_formula_units_Z     4
_cell_measurement_reflns_used     2692
_cell_measurement_theta_min     3.51
_cell_measurement_theta_max     27.45
_cell_measurement_temperature     123
_exptl_crystal_description     plate
_exptl_crystal_colour     colorless
_exptl_crystal_size_max     0.200
_exptl_crystal_size_mid     0.100
_exptl_crystal_size_min     0.040
_exptl_crystal_density_diffrn     1.267
_exptl_crystal_density_meas     ?
_exptl_crystal_density_method     'not measured'
_exptl_crystal_F_000     368
_exptl_absorpt_coefficient_mu     0.306
_exptl_absorpt_correction_type     multi-scan
_exptl_absorpt_process_details     '(<i>REQAB</i>; Rigaku, 1998)'
_exptl_absorpt_correction_T_min     0.795
_exptl_absorpt_correction_T_max     0.988
_exptl_special_details
;
m.p. 145 \%C; ^1^H NMR (500 MHz, CDCl~3~): <i>\d</i> 9.11 (br s, 1H), 8.09 (br
s, 1H), 2.07 (sep, 1H, <i>J</i> = 6.9 Hz), 1.46 (s, 3H), 1.03 (d, 3H, <i>J</i>
= 6.9 Hz), 0.95 (d, 3H, <i>J</i> = 6.9 Hz); ^13^C NMR (125 MHz, CDCl~3~):
<i>\d</i> 181.13, 177.71, 70.15, 34.82, 20.97, 16.86, 16.42; IR (KBr, cm^-1^):
3182 (<i>\n</i>(N---H)), 1743 (<i>\n</i>(C\\db O)), 1532
(<i>\n</i>(C---N)+<i>\d</i>(N---H)).
;
_diffrn_ambient_temperature     123
_diffrn_radiation_type     'Mo K\a'
_diffrn_radiation_wavelength     0.71070
_diffrn_measurement_device_type     'Rigaku/MSC Mercury CCD'
_diffrn_measurement_method     \w
_diffrn_detector_area_resol_mean     7.314
_diffrn_reflns_number     9484
_diffrn_reflns_av_R_equivalents     0.0380
_diffrn_reflns_theta_min     3.28
_diffrn_reflns_theta_max     27.47
_diffrn_reflns_theta_full     27.47
_diffrn_measured_fraction_theta_max     0.996
_diffrn_measured_fraction_theta_full     0.996
_diffrn_reflns_limit_h_min     -7
_diffrn_reflns_limit_h_max     7
_diffrn_reflns_limit_k_min     -11
_diffrn_reflns_limit_k_max     10
_diffrn_reflns_limit_l_min     -21
_diffrn_reflns_limit_l_max     21
_diffrn_standards_number     0
_diffrn_standards_interval_count     .
_diffrn_standards_decay_%     ?
_refine_special_details
;
Refinement was performed using all reflections. The weighted <i>R</i>-factor
(<i>wR</i>) and goodness of fit (<i>S</i>) are based on <i>F</i>^2^.
<i>R</i>-factor (gt) are based on <i>F</i>. The threshold expression of
<i>F</i>^2^ > 2.0 \s(<i>F</i>^2^) is used only for calculating <i>R</i>-factor
(gt).
;
_reflns_number_total     2051
_reflns_number_gt     1660
_reflns_threshold_expression     F^2^>2\s(F^2^)
_refine_ls_structure_factor_coef     Fsqd
_refine_ls_R_factor_gt     0.0498
_refine_ls_wR_factor_ref     0.1255
_refine_ls_goodness_of_fit_ref     1.141
_refine_ls_number_reflns     2051
_refine_ls_number_parameters     111
_refine_ls_number_restraints     0
_refine_ls_hydrogen_treatment     mixed
_refine_ls_weighting_scheme     calc
_refine_ls_weighting_details
            'w = 1/[\s^2^(Fo^2^)+(0.0462P)^2^+1.0263P] where P=(Fo^2^+2Fc^2^)/3'
_atom_sites_solution_hydrogens     geom
_atom_sites_solution_primary     direct
_atom_sites_solution_secondary     difmap
_refine_ls_shift/su_max     0.000
_refine_diff_density_max     0.630
_refine_diff_density_min     -0.310
_refine_ls_extinction_method     none
_refine_ls_extinction_coef     ?
loop_
    _atom_type_symbol
    _atom_type_description
    _atom_type_scat_dispersion_real
    _atom_type_scat_dispersion_imag
    _atom_type_scat_source
    'C' 'C' 0.0033 0.0016
;
International Tables for Crystallography
(1992, Vol. C, Tables 4.2.6.8 and 6.1.1.4)
;
    'H' 'H' 0.0000 0.0000
;
International Tables for Crystallography
(1992, Vol. C, Table 6.1.1.4)
;
    'N' 'N' 0.0061 0.0033
;
International Tables for Crystallography
(1992, Vol. C, Tables 4.2.6.8 and 6.1.1.4)
;
    'O' 'O' 0.0106 0.0060
;
International Tables for Crystallography
(1992, Vol. C, Tables 4.2.6.8 and 6.1.1.4)
;
    'S' 'S' 0.1246 0.1234
;
International Tables for Crystallography
(1992, Vol. C, Tables 4.2.6.8 and 6.1.1.4)
;
_computing_data_collection     'CrystalClear (Rigaku, 2006)'
_computing_cell_refinement     'CrystalClear (Rigaku, 2006)'
_computing_data_reduction     'CrystalClear (Rigaku, 2006)'
_computing_structure_solution
;
SIR2008 in <i>Il Milione</i> (Burla <i>et al.</i>, 2007)
;
_computing_structure_refinement     'SHELXL97 (Sheldrick, 2008)'
_computing_molecular_graphics
;
ORTEP-3 for Windows (Farrugia, 2012) and <i>Mercury</i> (Macrae <i>et
al.</i>, 2006)
;
_computing_publication_material     'CrystalStructure (Rigaku, 2010)'
loop_
    _atom_site_type_symbol
    _atom_site_label
    _atom_site_fract_x
    _atom_site_fract_y
    _atom_site_fract_z
    _atom_site_U_iso_or_equiv
    _atom_site_adp_type
    _atom_site_calc_flag
    _atom_site_refinement_flags
    _atom_site_occupancy
    _atom_site_symmetry_multiplicity
    _atom_site_disorder_assembly
    _atom_site_disorder_group
    S S1 -0.05936(9) 0.28891(6) 0.42364(3) 0.02414(18) Uani d . 1.0 4 . .
    O O1 0.6264(3) 0.09152(17) 0.58845(10) 0.0278(4) Uani d . 1.0 4 . .
    N N1 0.2019(4) 0.3572(2) 0.55956(10) 0.0204(4) Uani d . 1.0 4 . .
    N N2 0.3053(4) 0.1562(2) 0.50439(11) 0.0244(5) Uani d . 1.0 4 . .
    C C1 0.1488(4) 0.2702(3) 0.49775(12) 0.0192(5) Uani d . 1.0 4 . .
    C C2 0.4673(4) 0.1723(3) 0.56850(13) 0.0219(5) Uani d . 1.0 4 . .
    C C3 0.4068(4) 0.3105(3) 0.61121(12) 0.0190(5) Uani d . 1.0 4 . .
    C C4 0.6026(4) 0.4209(3) 0.61059(14) 0.0259(5) Uani d . 1.0 4 . .
    C C5 0.3484(4) 0.2730(3) 0.69649(12) 0.0225(5) Uani d . 1.0 4 . .
    C C6 0.1683(5) 0.1524(3) 0.69600(14) 0.0300(6) Uani d . 1.0 4 . .
    C C7 0.2715(5) 0.4046(3) 0.74022(15) 0.0331(6) Uani d . 1.0 4 . .
    H H1 0.140(5) 0.431(4) 0.5650(16) 0.026(7) Uiso d . 1.0 4 . .
    H H2 0.320(6) 0.086(4) 0.468(2) 0.049(9) Uiso d . 1.0 4 . .
    H H4A 0.7335 0.3896 0.6476 0.0310 Uiso calc R 1.0 4 . .
    H H4B 0.5490 0.5161 0.6269 0.0310 Uiso calc R 1.0 4 . .
    H H4C 0.6506 0.4277 0.5568 0.0310 Uiso calc R 1.0 4 . .
    H H5 0.4929 0.2361 0.7268 0.0270 Uiso calc R 1.0 4 . .
    H H6A 0.2276 0.0643 0.6726 0.0360 Uiso calc R 1.0 4 . .
    H H6B 0.0265 0.1833 0.6644 0.0360 Uiso calc R 1.0 4 . .
    H H6C 0.1355 0.1321 0.7507 0.0360 Uiso calc R 1.0 4 . .
    H H7A 0.1359 0.4476 0.7100 0.0397 Uiso calc R 1.0 4 . .
    H H7B 0.3966 0.4761 0.7460 0.0397 Uiso calc R 1.0 4 . .
    H H7C 0.2323 0.3755 0.7930 0.0397 Uiso calc R 1.0 4 . .
loop_
    _atom_site_aniso_label
    _atom_site_aniso_U_11
    _atom_site_aniso_U_22
    _atom_site_aniso_U_33
    _atom_site_aniso_U_12
    _atom_site_aniso_U_13
    _atom_site_aniso_U_23
    S1 0.0281(3) 0.0216(3) 0.0209(3) 0.0062(3) -0.0060(2) -0.0030(2)
    O1 0.0281(9) 0.0245(9) 0.0290(9) 0.0104(7) -0.0057(7) -0.0047(7)
    N1 0.0255(10) 0.0156(9) 0.0193(9) 0.0067(8) -0.0011(7) -0.0018(7)
    N2 0.0315(11) 0.0185(9) 0.0219(10) 0.0086(8) -0.0039(8) -0.0053(8)
    C1 0.0223(10) 0.0177(10) 0.0171(10) 0.0037(8) 0.0005(8) 0.0013(8)
    C2 0.0245(11) 0.0192(11) 0.0212(11) 0.0008(9) -0.0016(8) -0.0017(8)
    C3 0.0205(10) 0.0178(10) 0.0179(10) 0.0024(8) -0.0017(8) -0.0007(8)
    C4 0.0254(11) 0.0231(11) 0.0286(12) -0.0014(9) 0.0001(9) -0.0003(9)
    C5 0.0223(11) 0.0258(11) 0.0188(10) -0.0012(9) -0.0004(8) 0.0001(9)
    C6 0.0306(12) 0.0296(13) 0.0295(12) -0.0072(10) 0.0010(10) 0.0047(10)
    C7 0.0376(14) 0.0332(14) 0.0286(13) 0.0006(11) 0.0035(10) -0.0060(10)
_geom_special_details
;
All e.s.d.'s (except the e.s.d. in the dihedral angle between two l.s. planes)
are estimated using the full covariance matrix. The cell e.s.d.'s are taken
into account individually in the estimation of e.s.d.'s in distances, angles
and torsion angles; correlations between e.s.d.'s in cell parameters are only
used when they are defined by crystal symmetry. An approximate (isotropic)
treatment of cell e.s.d.'s is used for estimating e.s.d.'s involving l.s.
planes.
;
loop_
    _geom_bond_atom_site_label_1
    _geom_bond_atom_site_label_2
    _geom_bond_site_symmetry_1
    _geom_bond_site_symmetry_2
    _geom_bond_distance
    _geom_bond_publ_flag
    S1 C1 . . 1.662(2) no
    O1 C2 . . 1.210(3) no
    N1 C1 . . 1.328(3) no
    N1 C3 . . 1.470(3) no
    N2 C1 . . 1.389(3) no
    N2 C2 . . 1.371(3) no
    C2 C3 . . 1.523(3) no
    C3 C4 . . 1.529(3) no
    C3 C5 . . 1.553(3) no
    C5 C6 . . 1.528(4) no
    C5 C7 . . 1.512(4) no
    N1 H1 . . 0.78(3) no
    N2 H2 . . 0.91(4) no
    C4 H4A . . 0.980 no
    C4 H4B . . 0.980 no
    C4 H4C . . 0.980 no
    C5 H5 . . 1.000 no
    C6 H6A . . 0.980 no
    C6 H6B . . 0.980 no
    C6 H6C . . 0.980 no
    C7 H7A . . 0.980 no
    C7 H7B . . 0.980 no
    C7 H7C . . 0.980 no
loop_
    _geom_angle_atom_site_label_1
    _geom_angle_atom_site_label_2
    _geom_angle_atom_site_label_3
    _geom_angle_site_symmetry_1
    _geom_angle_site_symmetry_2
    _geom_angle_site_symmetry_3
    _geom_angle
    _geom_angle_publ_flag
    C1 N1 C3 . . . 113.63(18) no
    C1 N2 C2 . . . 112.12(18) no
    S1 C1 N1 . . . 128.62(17) no
    S1 C1 N2 . . . 124.27(16) no
    N1 C1 N2 . . . 107.11(18) no
    O1 C2 N2 . . . 126.9(2) no
    O1 C2 C3 . . . 126.2(2) no
    N2 C2 C3 . . . 106.89(18) no
    N1 C3 C2 . . . 100.18(16) no
    N1 C3 C4 . . . 111.34(17) no
    N1 C3 C5 . . . 111.94(17) no
    C2 C3 C4 . . . 110.09(18) no
    C2 C3 C5 . . . 109.67(18) no
    C4 C3 C5 . . . 112.89(17) no
    C3 C5 C6 . . . 111.88(17) no
    C3 C5 C7 . . . 112.26(19) no
    C6 C5 C7 . . . 110.4(2) no
    C1 N1 H1 . . . 123.2(19) no
    C3 N1 H1 . . . 122.7(19) no
    C1 N2 H2 . . . 126(2) no
    C2 N2 H2 . . . 121(2) no
    C3 C4 H4A . . . 109.471 no
    C3 C4 H4B . . . 109.469 no
    C3 C4 H4C . . . 109.469 no
    H4A C4 H4B . . . 109.470 no
    H4A C4 H4C . . . 109.476 no
    H4B C4 H4C . . . 109.473 no
    C3 C5 H5 . . . 107.349 no
    C6 C5 H5 . . . 107.356 no
    C7 C5 H5 . . . 107.359 no
    C5 C6 H6A . . . 109.476 no
    C5 C6 H6B . . . 109.471 no
    C5 C6 H6C . . . 109.465 no
    H6A C6 H6B . . . 109.480 no
    H6A C6 H6C . . . 109.472 no
    H6B C6 H6C . . . 109.463 no
    C5 C7 H7A . . . 109.475 no
    C5 C7 H7B . . . 109.480 no
    C5 C7 H7C . . . 109.472 no
    H7A C7 H7B . . . 109.474 no
    H7A C7 H7C . . . 109.465 no
    H7B C7 H7C . . . 109.461 no
loop_
    _geom_torsion_atom_site_label_1
    _geom_torsion_atom_site_label_2
    _geom_torsion_atom_site_label_3
    _geom_torsion_atom_site_label_4
    _geom_torsion_site_symmetry_1
    _geom_torsion_site_symmetry_2
    _geom_torsion_site_symmetry_3
    _geom_torsion_site_symmetry_4
    _geom_torsion
    _geom_torsion_publ_flag
    C1 N1 C3 C2 . . . . -1.1(3) no
    C1 N1 C3 C4 . . . . 115.27(19) no
    C1 N1 C3 C5 . . . . -117.31(18) no
    C3 N1 C1 S1 . . . . -176.53(17) no
    C3 N1 C1 N2 . . . . 2.4(3) no
    C1 N2 C2 O1 . . . . -178.9(2) no
    C1 N2 C2 C3 . . . . 2.1(3) no
    C2 N2 C1 S1 . . . . 176.16(17) no
    C2 N2 C1 N1 . . . . -2.9(3) no
    O1 C2 C3 N1 . . . . -179.6(2) no
    O1 C2 C3 C4 . . . . 63.0(3) no
    O1 C2 C3 C5 . . . . -61.8(3) no
    N2 C2 C3 N1 . . . . -0.6(2) no
    N2 C2 C3 C4 . . . . -117.96(18) no
    N2 C2 C3 C5 . . . . 117.24(18) no
    N1 C3 C5 C6 . . . . 58.7(3) no
    N1 C3 C5 C7 . . . . -66.0(2) no
    C2 C3 C5 C6 . . . . -51.5(2) no
    C2 C3 C5 C7 . . . . -176.24(15) no
    C4 C3 C5 C6 . . . . -174.68(16) no
    C4 C3 C5 C7 . . . . 60.6(3) no
loop_
    _geom_hbond_atom_site_label_D
    _geom_hbond_atom_site_label_H
    _geom_hbond_atom_site_label_A
    _geom_hbond_site_symmetry_D
    _geom_hbond_site_symmetry_H
    _geom_hbond_site_symmetry_A
    _geom_hbond_distance_DH
    _geom_hbond_distance_HA
    _geom_hbond_distance_DA
    _geom_hbond_angle_DHA
    _geom_hbond_publ_flag
    N1 H1 S1 . . 3_566 0.78(3) 2.63(3) 3.383(2) 162(3) yes
    N2 H2 O1 . . 3_656 0.91(4) 1.93(4) 2.820(3) 166(3) yes
_iucr_refine_instructions_details
;
TITL racIPrMTH
CELL  0.71070 5.83170 9.21140 16.89670 90.000 95.855 90.000
ZERR  4 0.00050 0.00080 0.00160 0.000 0.003 0.000
LATT 1
SYMM    -X, .50+Y, .50-Z
SFAC C H N O S
UNIT 28 48 8 4 4
SHEL 99999.000000 0.000000
L.S. 5
FMAP 2
PLAN -25
WPDB -2
HTAB
BOND $H
CONF
LIST 4
TEMP -149.8
ACTA
SIZE 0.200 0.100 0.040
WGHT    0.046200    1.026300
FVAR       1.02577
S1    5   -0.059356    0.288909    0.423639    11.00000    0.02814    0.02162 =
         0.02090   -0.00302   -0.00597    0.00619
O1    4    0.626432    0.091524    0.588447    11.00000    0.02810    0.02446 =
         0.02896   -0.00468   -0.00570    0.01037
N1    3    0.201856    0.357166    0.559557    11.00000    0.02550    0.01558 =
         0.01928   -0.00181   -0.00112    0.00668
N2    3    0.305320    0.156189    0.504388    11.00000    0.03151    0.01846 =
         0.02186   -0.00535   -0.00390    0.00858
C1    1    0.148756    0.270197    0.497755    11.00000    0.02228    0.01772 =
         0.01714    0.00127    0.00049    0.00374
C2    1    0.467342    0.172271    0.568500    11.00000    0.02445    0.01916 =
         0.02124   -0.00167   -0.00156    0.00078
C3    1    0.406842    0.310527    0.611207    11.00000    0.02051    0.01779 =
         0.01790   -0.00072   -0.00166    0.00241
C4    1    0.602577    0.420899    0.610588    11.00000    0.02537    0.02310 =
         0.02857   -0.00031    0.00011   -0.00144
AFIX 137
H4A   2    0.733491    0.389589    0.647637    11.00000   -1.20000
H4B   2    0.549010    0.516099    0.626927    11.00000   -1.20000
H4C   2    0.650649    0.427730    0.556804    11.00000   -1.20000
AFIX   0
C5    1    0.348402    0.272957    0.696488    11.00000    0.02226    0.02579 =
         0.01884    0.00015   -0.00044   -0.00120
AFIX  13
H5    2    0.492866    0.236067    0.726833    11.00000   -1.20000
AFIX   0
C6    1    0.168331    0.152363    0.696004    11.00000    0.03057    0.02959 =
         0.02950    0.00473    0.00100   -0.00720
AFIX 137
H6A   2    0.227553    0.064345    0.672633    11.00000   -1.20000
H6B   2    0.026462    0.183256    0.664406    11.00000   -1.20000
H6C   2    0.135492    0.132148    0.750663    11.00000   -1.20000
AFIX   0
C7    1    0.271537    0.404633    0.740224    11.00000    0.03755    0.03317 =
         0.02856   -0.00601    0.00353    0.00060
AFIX 137
H7A   2    0.135915    0.447615    0.710020    11.00000   -1.20000
H7B   2    0.396572    0.476126    0.746026    11.00000   -1.20000
H7C   2    0.232301    0.375510    0.792976    11.00000   -1.20000
AFIX   0
H1    2    0.140265    0.431402    0.565043    11.00000    0.02568
H2    2    0.319883    0.086135    0.467503    11.00000    0.04876
HKLF 4
REM  racIPrMTH
REM R1 =  0.0498 for   1660 Fo > 4sig(Fo)  and  0.0623 for all   2051 data
REM    111 parameters refined using      0 restraints
END
WGHT      0.0462      1.0263
REM Highest difference peak  0.631,  deepest hole -0.311,  1-sigma level  0.072
Q1    1   0.5368  0.2811  0.7623  11.00000  0.05    0.63
Q2    1   0.2718  0.3403  0.7049  11.00000  0.05    0.38
Q3    1   0.1737  0.2806  0.7301  11.00000  0.05    0.30
Q4    1   0.2425  0.2202  0.4967  11.00000  0.05    0.30
Q5    1  -0.0652  0.1258  0.4245  11.00000  0.05    0.30
Q6    1   0.3790  0.2949  0.6530  11.00000  0.05    0.28
Q7    1   0.4989  0.3804  0.6109  11.00000  0.05    0.27
Q8    1  -0.0272  0.2838  0.6513  11.00000  0.05    0.27
Q9    1   0.5706  0.3577  0.8395  11.00000  0.05    0.26
Q10   1   0.3180  0.4203  0.5064  11.00000  0.05    0.26
Q11   1   0.3121  0.3441  0.5888  11.00000  0.05    0.26
Q12   1   0.1963  0.0626  0.5583  11.00000  0.05    0.26
Q13   1   0.0938  0.2893  0.5561  11.00000  0.05    0.26
Q14   1   0.4757  0.2501  0.5869  11.00000  0.05    0.25
Q15   1   0.5843  0.0186  0.6060  11.00000  0.05    0.23
Q16   1   0.4952  0.5433  0.7301  11.00000  0.05    0.22
Q17   1   0.1832  0.3278  0.5215  11.00000  0.05    0.22
Q18   1   0.2691  0.1811  0.7462  11.00000  0.05    0.22
Q19   1   0.3327  0.1439  0.5419  11.00000  0.05    0.22
Q20   1   0.4916  0.1807  0.7287  11.00000  0.05    0.22
Q21   1  -0.0772  0.3635  0.5856  11.00000  0.05    0.21
Q22   1  -0.3221  0.4741  0.4118  11.00000  0.05    0.21
Q23   1  -0.0878 -0.0095  0.4224  11.00000  0.05    0.21
Q24   1   0.2816  0.2056  0.6991  11.00000  0.05    0.21
Q25   1   0.0811  0.1974  0.7157  11.00000  0.05    0.21
;
