# Supplementary material for: 5-Isopropyl-5-methyl-2-sulfanylidene­imidazolidin-4-one
Source: Acta Crystallogr Sect E Struct Rep Online. 2013 May 25;69(Pt 6):o953. doi: 10.1107/S1600536813013639 (PMC3685094; doi:10.1107/S1600536813013639)
Supplement: Supplementary file 2 [file e-69-0o953-Isup2.hkl]

# 
# h,k,l, Fc-squared, Fo-squared, sigma(Fo-squared) and status flag 
# 
data_I
_shelx_title ' racIPrMTH' 
_shelx_refln_list_code          4 
_shelx_F_calc_maximum       97.40 
_exptl_crystal_F_000       368.00 
_reflns_d_resolution_high  0.7704 
 
loop_ 
 _symmetry_equiv_pos_as_xyz 
 'x, y, z' 
 '-x, y+1/2, -z+1/2' 
 '-x, -y, -z' 
 'x, -y-1/2, z-1/2' 
 
_cell_length_a     5.8317 
_cell_length_b     9.2114 
_cell_length_c    16.8967 
_cell_angle_alpha  90.000 
_cell_angle_beta   95.855 
_cell_angle_gamma  90.000 
 
_shelx_F_squared_multiplier     1.000 
 
loop_ 
 _refln_index_h 
 _refln_index_k 
 _refln_index_l 
 _refln_F_squared_calc 
 _refln_F_squared_meas 
 _refln_F_squared_sigma 
 _refln_observed_status 
   1   0   0      289.11      268.39      2.99 o 
   2   0   0       55.94       25.20      4.41 o 
   3   0   0      272.03      266.21      4.38 o 
   4   0   0      383.21      379.86      9.37 o 
   5   0   0       42.47       23.27      6.92 o 
   6   0   0       12.48        5.41      1.96 o 
   7   0   0       66.74       63.47     12.45 o 
   2   1   0      284.64      204.74      6.61 o 
   3   1   0     1144.23     1192.36      9.97 o 
   4   1   0     1291.55     1380.30     21.64 o 
   5   1   0      530.75      551.21      7.17 o 
   6   1   0      336.80      347.28     12.61 o 
   7   1   0       12.21        1.92      2.12 o 
   1   2   0     1767.14     1837.28     17.83 o 
   2   2   0      652.79      636.34      6.17 o 
   3   2   0        1.39       -0.50      0.78 o 
   4   2   0       11.47        7.65      1.59 o 
   5   2   0       63.58       39.13      3.46 o 
   6   2   0        1.11        0.58      0.71 o 
   7   2   0       49.39       27.32     10.39 o 
   1   3   0        5.13       20.16      3.09 o 
   2   3   0     3296.30     3446.90     27.97 o 
   3   3   0      272.21      307.71      5.34 o 
   4   3   0      448.59      474.23      8.04 o 
   5   3   0      840.42      876.50     11.95 o 
   6   3   0        0.10        0.15      1.16 o 
   7   3   0       57.90       65.86     14.74 o 
   0   4   0      598.38      514.88      9.37 o 
   1   4   0      751.71      743.67      7.18 o 
   2   4   0     1303.38     1385.85     11.49 o 
   3   4   0       17.48        9.56      2.21 o 
   4   4   0       61.92       52.40      5.22 o 
   5   4   0       80.72       66.55      8.10 o 
   6   4   0       11.70        7.89      2.77 o 
   7   4   0       16.15       13.48      4.30 o 
   1   5   0      839.04      866.46      8.72 o 
   2   5   0        0.06        2.02      1.19 o 
   3   5   0       58.74       47.95      6.69 o 
   4   5   0       14.85        5.20      1.69 o 
   5   5   0      108.68      113.85     14.30 o 
   6   5   0       19.77        7.80      5.43 o 
   0   6   0       44.31       39.39      4.09 o 
   1   6   0        5.60        6.48      1.60 o 
   2   6   0        3.58        2.82      1.04 o 
   3   6   0      200.04      176.37     10.64 o 
   4   6   0      219.22      224.15      6.16 o 
   5   6   0        0.88        0.86      2.08 o 
   6   6   0       34.94       18.31      5.00 o 
   1   7   0       42.71       45.74      3.52 o 
   2   7   0      276.77      285.09      6.85 o 
   3   7   0      132.38      126.09      6.63 o 
   4   7   0       62.47       41.83      4.90 o 
   5   7   0        4.73        0.29      2.18 o 
   6   7   0        0.73       -1.14      3.53 o 
   0   8   0      139.41      131.99      5.82 o 
   1   8   0       29.77       18.84      2.53 o 
   2   8   0      374.29      372.72      7.89 o 
   3   8   0       60.85       57.54      6.77 o 
   4   8   0        0.84       -0.08      1.63 o 
   5   8   0       12.51       11.11      4.99 o 
   1   9   0      306.40      323.98      6.18 o 
   2   9   0       46.45       36.59      4.84 o 
   3   9   0       61.31       48.44      8.74 o 
   4   9   0       15.76       12.23      4.67 o 
   0  10   0       86.84       87.78      7.96 o 
   1  10   0       12.38       11.04      3.58 o 
   2  10   0      231.19      247.50      8.59 o 
   3  10   0      205.99      223.46      8.64 o 
   4  10   0        1.99        0.68      2.90 o 
   1  11   0       93.66       91.33      8.36 o 
   2  11   0      145.61      142.17      8.30 o 
  -7   1   1       10.12        6.25      3.83 o 
  -6   1   1       10.64        4.92      1.72 o 
  -5   1   1      107.98      106.34      8.36 o 
  -4   1   1       93.75       95.91      5.58 o 
  -3   1   1      156.65      151.33      5.35 o 
  -2   1   1       10.88       18.16      2.85 o 
  -1   1   1     1903.55     1743.39      9.62 o 
   1   1   1       20.35       26.64      3.03 o 
   2   1   1      237.23      243.14     12.59 o 
   3   1   1       58.83       42.87      3.13 o 
   4   1   1       64.14       57.44      3.59 o 
   5   1   1       17.87       10.09      1.87 o 
   6   1   1       76.67       71.51      7.97 o 
   7   1   1        0.09        0.79      1.44 o 
  -7   2   1      102.58       93.54     26.32 o 
  -6   2   1      151.98      154.41      6.41 o 
  -5   2   1      251.39      252.25      5.17 o 
  -4   2   1      613.40      624.76      9.16 o 
  -3   2   1      207.05      203.22      3.21 o 
  -2   2   1      432.17      325.12     17.99 o 
  -1   2   1      419.56      471.98      8.14 o 
   0   2   1       10.40        9.12      1.68 o 
   1   2   1      536.96      617.26      5.89 o 
   2   2   1      496.26      415.55      4.30 o 
   3   2   1        0.87       -0.74      0.91 o 
   4   2   1      274.88      285.30      4.71 o 
   5   2   1      148.63      144.75      9.33 o 
   6   2   1        0.24        0.01      0.84 o 
   7   2   1       13.51        3.66      2.04 o 
  -7   3   1       67.76       83.05      9.37 o 
  -6   3   1        0.82       -0.54      0.77 o 
  -5   3   1      338.70      330.87      5.37 o 
  -4   3   1       41.95       36.10      4.13 o 
  -3   3   1       33.80       24.27      3.10 o 
  -2   3   1        1.29        2.48      1.16 o 
  -1   3   1     2650.25     2599.63     13.72 o 
   0   3   1      288.68      321.38      4.29 o 
   1   3   1     1002.31      988.24      6.94 o 
   2   3   1      388.01      429.98      4.57 o 
   3   3   1       76.77       93.63      3.08 o 
   4   3   1      207.85      192.67      4.45 o 
   5   3   1       23.38       10.81      2.49 o 
   6   3   1      300.07      318.52      5.09 o 
   7   3   1       19.98       11.65      5.84 o 
  -7   4   1       73.71       70.14     14.42 o 
  -6   4   1       23.69       12.97      4.46 o 
  -5   4   1      435.29      444.67     11.31 o 
  -4   4   1      282.13      273.79     10.07 o 
  -3   4   1      371.78      368.90     10.31 o 
  -2   4   1        1.37       -1.21      1.63 o 
  -1   4   1      167.72      216.48      3.34 o 
   0   4   1      540.84      416.54      5.37 o 
   1   4   1      908.70      965.03      8.49 o 
   2   4   1      291.54      249.29      3.37 o 
   3   4   1      129.78      135.42      4.08 o 
   4   4   1     1100.33     1143.21     24.57 o 
   5   4   1       77.13       75.13      5.39 o 
   6   4   1        0.04        0.81      1.05 o 
   7   4   1       84.57       86.22     16.01 o 
  -6   5   1        6.44        6.40      3.97 o 
  -5   5   1       23.13       10.13      2.40 o 
  -4   5   1       12.85        6.92      2.48 o 
  -3   5   1     1087.62     1129.50     23.51 o 
  -2   5   1      357.96      337.94      5.45 o 
  -1   5   1      533.53      579.02      6.52 o 
   0   5   1     1446.28     1478.55     12.48 o 
   1   5   1      459.08      466.97      5.78 o 
   2   5   1      159.99      167.64      3.83 o 
   3   5   1       10.68        2.47      1.40 o 
   4   5   1      273.07      282.88      7.54 o 
   5   5   1        4.90        1.67      1.44 o 
   6   5   1      192.51      182.64     26.54 o 
  -6   6   1      328.70      383.47     10.84 o 
  -5   6   1      432.07      535.80     14.94 o 
  -4   6   1       19.94        9.17      3.11 o 
  -3   6   1      176.94      147.13      7.79 o 
  -2   6   1       84.06       81.49      3.05 o 
  -1   6   1      137.19      164.69      5.03 o 
   0   6   1       27.93       28.03      2.69 o 
   1   6   1      539.83      547.62      8.98 o 
   2   6   1      525.26      509.39      8.83 o 
   3   6   1      194.49      183.09      5.57 o 
   4   6   1      679.65      720.22     16.78 o 
   5   6   1      121.53      118.38     14.37 o 
   6   6   1       50.44       53.74      8.30 o 
  -6   7   1        0.90        1.29      5.34 o 
  -5   7   1       49.32       39.62      6.87 o 
  -4   7   1       26.40        9.68      2.82 o 
  -3   7   1      428.28      459.94     12.62 o 
  -2   7   1      346.61      359.65      8.37 o 
  -1   7   1      851.31      858.74     12.01 o 
   0   7   1     1131.23     1124.21     17.58 o 
   1   7   1        8.29        8.67      1.88 o 
   2   7   1      129.41      140.39      5.66 o 
   3   7   1        0.19       -0.04      0.30 o 
   4   7   1      178.69      209.15      9.38 o 
   5   7   1      114.61       96.88      8.82 o 
   6   7   1       58.11       58.39     22.14 o 
  -5   8   1      222.86      291.99     22.74 o 
  -4   8   1       57.72       55.82      8.86 o 
  -3   8   1       51.01       25.37      4.39 o 
  -2   8   1       68.72       73.94      3.68 o 
  -1   8   1      235.13      231.62      5.79 o 
   0   8   1        5.18        5.25      1.77 o 
   1   8   1       42.54       43.78      3.08 o 
   2   8   1      812.42      799.45     15.08 o 
   3   8   1      147.25      141.91      2.54 o 
   4   8   1       71.87       64.67      6.85 o 
   5   8   1      209.21      209.42      9.72 o 
  -4   9   1       51.09       45.70      7.49 o 
  -3   9   1       40.53       26.70      8.36 o 
  -2   9   1       64.60       68.91      5.37 o 
  -1   9   1      495.51      501.81      8.11 o 
   0   9   1      570.00      579.92     13.05 o 
   1   9   1        0.11        0.36      1.75 o 
   2   9   1       50.97       53.12      4.63 o 
   3   9   1       27.82       26.40      5.79 o 
   4   9   1       29.71       24.15      6.81 o 
  -4  10   1       82.66       96.02      9.25 o 
  -3  10   1       36.52       29.12      5.67 o 
  -2  10   1        1.84        0.90      3.70 o 
  -1  10   1       78.31       72.62      5.98 o 
   0  10   1        4.35        3.27      2.53 o 
   1  10   1        0.75        1.94      1.70 o 
   2  10   1       73.51       64.98      8.32 o 
   3  10   1       56.83       56.90      6.25 o 
   4  10   1       75.82       87.73      8.82 o 
  -2  11   1        8.31       10.17      4.16 o 
  -1  11   1       34.61       21.03      3.76 o 
   0  11   1      200.97      201.16      7.26 o 
   1  11   1       33.38       34.11      4.42 o 
   2  11   1        1.49        1.09      4.08 o 
  -7   0   2       71.35       51.67     14.63 o 
  -6   0   2        9.18        4.89      1.52 o 
  -5   0   2      320.97      355.96     12.10 o 
  -4   0   2       25.67       21.08      5.31 o 
  -3   0   2      366.95      368.25      6.02 o 
  -2   0   2     5378.90     5057.15     54.83 o 
  -1   0   2     2764.23     3005.39     32.16 o 
   1   0   2      548.48      460.02      4.74 o 
   2   0   2      980.18     1119.33     10.10 o 
   3   0   2      151.87      146.36      3.69 o 
   4   0   2      205.63      200.04      5.95 o 
   5   0   2      496.15      497.62     13.07 o 
   6   0   2       82.61       62.40     16.33 o 
   7   0   2      269.82      309.05     12.60 o 
  -7   1   2       20.45       12.35      3.44 o 
  -6   1   2      455.01      478.57     10.61 o 
  -5   1   2      566.98      607.86      8.10 o 
  -4   1   2       57.50       52.14      4.64 o 
  -3   1   2       70.93       46.15      3.77 o 
  -2   1   2      499.03      368.17      9.84 o 
   0   1   2     3431.43     3432.08     43.94 o 
   1   1   2     6732.27     6533.93     84.11 o 
   2   1   2      746.94      823.33      6.72 o 
   3   1   2      884.47      884.45      7.77 o 
   4   1   2     1127.27     1200.39     15.67 o 
   5   1   2       64.86       52.37      4.97 o 
   6   1   2       27.66       15.75      2.57 o 
   7   1   2       41.93       21.37      4.95 o 
  -7   2   2       11.25        3.66      5.99 o 
  -6   2   2       63.12       57.18      7.97 o 
  -5   2   2       14.85        9.99      1.74 o 
  -4   2   2      238.80      212.37      5.51 o 
  -3   2   2     1092.19     1162.86     11.01 o 
  -2   2   2       22.14       13.00      2.84 o 
  -1   2   2     6189.59     6591.12     70.82 o 
   0   2   2     2096.59     1911.10     10.95 o 
   1   2   2      142.92      133.95      3.37 o 
   2   2   2      355.34      348.65      5.09 o 
   3   2   2     2121.67     2214.04     18.85 o 
   4   2   2       38.16       29.30      3.39 o 
   5   2   2      308.68      312.70      4.72 o 
   6   2   2      316.16      337.80      9.32 o 
   7   2   2        2.02        0.19      2.33 o 
  -7   3   2      126.41      143.29     11.38 o 
  -6   3   2      263.24      252.95     12.28 o 
  -5   3   2       18.27        8.62      1.43 o 
  -4   3   2      528.72      550.40      7.48 o 
  -3   3   2        6.60        9.54      2.07 o 
  -2   3   2        9.96       12.79      2.44 o 
  -1   3   2      787.26      710.81      5.55 o 
   0   3   2     3818.34     3885.04     26.83 o 
   1   3   2        0.83       -1.35      1.35 o 
   2   3   2      204.24      224.42      3.74 o 
   3   3   2      303.56      250.08      4.64 o 
   4   3   2       61.35       57.73      3.90 o 
   5   3   2      183.90      178.94      4.57 o 
   6   3   2        0.26        0.11      1.55 o 
   7   3   2        5.34        5.21      3.94 o 
  -7   4   2        1.52       -0.41      5.07 o 
  -6   4   2       11.31        8.55      3.89 o 
  -5   4   2        2.95        1.83      1.03 o 
  -4   4   2      333.14      319.57      8.36 o 
  -3   4   2       88.71       86.66      4.69 o 
  -2   4   2       33.36       19.00      2.29 o 
  -1   4   2     1851.21     1988.82     15.98 o 
   0   4   2        1.13        2.62      1.00 o 
   1   4   2      642.46      677.21      6.04 o 
   2   4   2      401.80      439.69      5.28 o 
   3   4   2     1099.61     1170.04     18.71 o 
   4   4   2      403.71      427.17      9.83 o 
   5   4   2       26.64       12.24      2.32 o 
   6   4   2      148.09      154.84     10.81 o 
  -6   5   2       10.49        6.18      3.13 o 
  -5   5   2       98.92       92.24      8.38 o 
  -4   5   2       13.98        7.36      2.19 o 
  -3   5   2      178.19      149.85      7.62 o 
  -2   5   2      443.01      469.97      7.43 o 
  -1   5   2       15.20        9.83      1.98 o 
   0   5   2      288.15      295.62      4.26 o 
   1   5   2     1047.95     1090.17      9.73 o 
   2   5   2      236.40      265.43      5.14 o 
   3   5   2      153.33      142.44      3.35 o 
   4   5   2      272.58      278.33      7.90 o 
   5   5   2       31.72        3.82      3.63 o 
   6   5   2        6.63        2.12      2.18 o 
  -6   6   2       26.59       25.60      5.22 o 
  -5   6   2       45.54       27.44      7.76 o 
  -4   6   2        0.07       -1.30      2.06 o 
  -3   6   2      389.44      380.91     10.90 o 
  -2   6   2      558.48      570.56      9.53 o 
  -1   6   2       24.73       28.22      3.29 o 
   0   6   2       88.32       98.62      3.99 o 
   1   6   2      935.52     1023.35     15.69 o 
   2   6   2       62.95       69.86      3.91 o 
   3   6   2       13.59       10.40      1.70 o 
   4   6   2      716.93      715.88     18.91 o 
   5   6   2       16.54        7.50      2.72 o 
   6   6   2       11.86        7.04      5.35 o 
  -6   7   2        0.14       -0.57      3.81 o 
  -5   7   2        9.19        2.46      1.78 o 
  -4   7   2        3.41        1.19      1.69 o 
  -3   7   2      102.90       88.97     11.99 o 
  -2   7   2      407.91      412.83      6.52 o 
  -1   7   2      144.52      136.70      3.80 o 
   0   7   2        3.65        2.09      1.04 o 
   1   7   2       32.42       26.16      2.57 o 
   2   7   2      152.73      151.88      5.86 o 
   3   7   2      179.90      166.21      3.67 o 
   4   7   2       29.97       15.75      4.12 o 
   5   7   2        0.01        0.49      2.38 o 
  -5   8   2       44.20       53.56      7.44 o 
  -4   8   2       23.09       13.33      4.70 o 
  -3   8   2      191.02      178.83      9.04 o 
  -2   8   2      102.50      105.65      3.90 o 
  -1   8   2       17.42       11.28      1.93 o 
   0   8   2       42.01       35.21      3.99 o 
   1   8   2       12.94        7.54      2.07 o 
   2   8   2       50.05       50.26      6.71 o 
   3   8   2        5.47        2.92      0.98 o 
   4   8   2        8.91        0.66      2.84 o 
   5   8   2       41.49       28.83      5.64 o 
  -4   9   2       16.62       11.05      3.69 o 
  -3   9   2        5.50        0.89      2.06 o 
  -2   9   2       12.39        6.08      2.27 o 
  -1   9   2      101.88       95.14      4.85 o 
   0   9   2        0.06        1.12      1.18 o 
   1   9   2     1071.50     1115.45     26.77 o 
   2   9   2        3.19        0.97      1.15 o 
   3   9   2        5.76        1.06      3.59 o 
   4   9   2      229.03      282.60      9.99 o 
  -4  10   2       22.98       14.60      4.12 o 
  -3  10   2      115.72      127.98      8.49 o 
  -2  10   2      258.62      299.32      9.56 o 
  -1  10   2        6.80        2.49      2.07 o 
   0  10   2        0.35        0.11      2.22 o 
   1  10   2       82.21       91.08      5.99 o 
   2  10   2       49.86       36.35      4.06 o 
   3  10   2       38.49       45.76      5.35 o 
   4  10   2      158.67      153.12     11.25 o 
  -2  11   2       36.02       39.17      7.69 o 
  -1  11   2        2.30       -0.42      2.67 o 
   0  11   2      236.42      256.14     10.37 o 
   1  11   2      237.05      232.74      6.82 o 
   2  11   2       88.41       95.52      7.87 o 
  -7   1   3        0.00        1.63      3.39 o 
  -6   1   3      195.78      196.77      8.69 o 
  -5   1   3        0.04        0.51      0.74 o 
  -4   1   3        0.62        1.12      0.76 o 
  -3   1   3       17.80       21.41      1.65 o 
  -2   1   3      179.45       95.14      6.76 o 
  -1   1   3     1427.12     1516.19      8.44 o 
   0   1   3      136.44      112.26      1.94 o 
   1   1   3      258.09      226.25      4.25 o 
   2   1   3      281.00      211.14     11.01 o 
   3   1   3      612.17      613.61      6.65 o 
   4   1   3        0.71        0.47      1.50 o 
   5   1   3       71.71       49.65      6.67 o 
   6   1   3       74.02       50.21      5.76 o 
   7   1   3       16.48       10.38      3.20 o 
  -7   2   3       27.24       31.46      7.18 o 
  -6   2   3        8.13        2.54      1.36 o 
  -5   2   3      351.98      385.38      8.37 o 
  -4   2   3      110.04      121.64      4.21 o 
  -3   2   3      480.86      501.16      6.68 o 
  -2   2   3     2514.84     2612.50     13.81 o 
  -1   2   3        6.46       20.23      2.35 o 
   0   2   3      616.76      674.51      5.75 o 
   1   2   3       10.33       13.54      2.23 o 
   2   2   3       70.47       61.22      2.99 o 
   3   2   3      670.64      699.59     14.19 o 
   4   2   3      527.02      513.85      7.45 o 
   5   2   3      114.52      106.16      4.05 o 
   6   2   3       42.87       41.99      7.97 o 
   7   2   3       25.69       16.23      5.18 o 
  -7   3   3        0.21        9.27      6.22 o 
  -6   3   3      334.71      356.43     18.40 o 
  -5   3   3      187.38      192.37      4.79 o 
  -4   3   3       16.89       10.96      1.21 o 
  -3   3   3        7.48        8.00      1.84 o 
  -2   3   3      575.60      592.15      7.00 o 
  -1   3   3     3699.23     3798.74     27.65 o 
   0   3   3        3.53       11.92      2.25 o 
   1   3   3        0.18       -2.43      2.43 o 
   2   3   3      373.79      358.01      4.67 o 
   3   3   3     1547.71     1632.69     20.12 o 
   4   3   3       61.92       45.84      4.93 o 
   5   3   3        0.25        0.29      0.75 o 
   6   3   3      214.65      246.08      5.28 o 
   7   3   3        8.27        7.26      4.12 o 
  -7   4   3       46.98       37.50     12.91 o 
  -6   4   3       18.60       13.47      3.44 o 
  -5   4   3      229.52      201.43     10.33 o 
  -4   4   3        0.52        1.12      0.86 o 
  -3   4   3        0.93        4.63      2.38 o 
  -2   4   3     3162.60     3462.90     35.21 o 
  -1   4   3      311.20      259.74      3.89 o 
   0   4   3      225.99      206.08      3.29 o 
   1   4   3      990.75      999.59      8.27 o 
   2   4   3       95.10       71.06      3.72 o 
   3   4   3      193.56      206.57      5.00 o 
   4   4   3      261.45      255.36      5.53 o 
   5   4   3       42.06       23.79      3.28 o 
   6   4   3        4.36        1.78      1.61 o 
  -6   5   3       36.53       24.09      7.36 o 
  -5   5   3      346.04      322.99     15.55 o 
  -4   5   3      334.20      372.30      9.48 o 
  -3   5   3      116.83       90.40      7.73 o 
  -2   5   3      460.22      484.07      6.26 o 
  -1   5   3      605.30      670.32      7.42 o 
   0   5   3        0.20       -0.88      1.37 o 
   1   5   3       20.22       23.07      2.71 o 
   2   5   3      349.81      353.09      7.87 o 
   3   5   3      461.51      483.00      8.45 o 
   4   5   3      310.62      298.24      6.62 o 
   5   5   3      465.31      521.06     14.25 o 
   6   5   3       72.91       80.37     15.10 o 
  -6   6   3       77.91       86.80      6.67 o 
  -5   6   3       21.42        9.85      2.90 o 
  -4   6   3       29.43       29.32      5.26 o 
  -3   6   3        9.19        5.46      2.09 o 
  -2   6   3      305.19      349.75      7.95 o 
  -1   6   3      756.28      738.01     12.63 o 
   0   6   3      852.52      894.24     14.76 o 
   1   6   3     1411.17     1336.24     19.73 o 
   2   6   3      147.91      149.01      4.72 o 
   3   6   3       33.66       23.64      2.97 o 
   4   6   3       20.27       13.06      2.11 o 
   5   6   3        3.65        2.07      1.17 o 
   6   6   3       12.82       16.44      6.82 o 
  -6   7   3       22.60        8.11      4.67 o 
  -5   7   3       30.37       17.57      8.70 o 
  -4   7   3      487.53      561.36     18.44 o 
  -3   7   3      685.26      707.40     13.99 o 
  -2   7   3      101.75      106.59      3.87 o 
  -1   7   3       14.29       11.66      1.86 o 
   0   7   3        0.05       -0.65      1.19 o 
   1   7   3       44.56       33.52      2.92 o 
   2   7   3       39.84       29.08      3.21 o 
   3   7   3      513.47      540.80     10.34 o 
   4   7   3      276.22      307.09     10.47 o 
   5   7   3      519.55      614.10     14.73 o 
  -5   8   3        0.44        1.17      3.77 o 
  -4   8   3        4.73       -0.40      2.05 o 
  -3   8   3       58.58       36.87      6.04 o 
  -2   8   3        8.86        3.60      1.16 o 
  -1   8   3      458.17      447.27      9.27 o 
   0   8   3     1038.34     1066.82     20.67 o 
   1   8   3      437.19      419.04      9.51 o 
   2   8   3       13.40       12.00      3.61 o 
   3   8   3      115.85       98.71      4.45 o 
   4   8   3       10.92        5.36      3.45 o 
   5   8   3        0.21        0.60      3.46 o 
  -4   9   3       99.06       99.03      7.82 o 
  -3   9   3      198.56      206.96      8.88 o 
  -2   9   3       51.51       48.79      4.77 o 
  -1   9   3       14.02        8.27      2.21 o 
   0   9   3       45.37       45.49      4.56 o 
   1   9   3        1.73        0.95      1.36 o 
   2   9   3       24.80       18.29      4.64 o 
   3   9   3      260.08      282.80      8.94 o 
   4   9   3       98.13      103.17      7.87 o 
  -4  10   3      127.43      148.53     12.27 o 
  -3  10   3       27.15       23.53      5.79 o 
  -2  10   3       75.85       96.72      9.71 o 
  -1  10   3      147.05      140.61      5.33 o 
   0  10   3       87.43       94.04      6.29 o 
   1  10   3       40.61       28.58      3.46 o 
   2  10   3        6.79        3.33      2.02 o 
   3  10   3       82.85       89.12      6.04 o 
  -2  11   3      114.88      143.08      9.49 o 
  -1  11   3       48.74       49.25      5.81 o 
   0  11   3       60.79       67.48      7.33 o 
   1  11   3        4.03        4.62      2.41 o 
   2  11   3      106.60      120.35     11.35 o 
  -7   0   4      255.67      303.57     12.35 o 
  -6   0   4      345.73      370.58     22.37 o 
  -5   0   4      295.72      274.34     11.68 o 
  -4   0   4      467.65      495.36     10.91 o 
  -3   0   4        3.30        0.56      0.76 o 
  -2   0   4        6.67       -0.81      1.04 o 
  -1   0   4      243.26      277.33      4.29 o 
   0   0   4        7.16        7.70      2.18 o 
   1   0   4      807.67      768.23     15.88 o 
   2   0   4     9486.89     9688.82    205.67 o 
   3   0   4      733.46      767.57     15.92 o 
   4   0   4        0.44        1.13      0.98 o 
   6   0   4       73.81       58.75     21.74 o 
   7   0   4        0.50        0.46      1.32 o 
  -7   1   4        7.39        3.24      4.70 o 
  -6   1   4       10.52        2.89      1.27 o 
  -5   1   4      185.16      188.98      5.90 o 
  -4   1   4      126.63      151.54      5.22 o 
  -3   1   4      508.86      471.14      5.97 o 
  -2   1   4      756.12      786.58      7.67 o 
   0   1   4      933.37      989.96      6.75 o 
   1   1   4       46.21       71.59      6.46 o 
   2   1   4       65.57       34.25      2.71 o 
   3   1   4      356.44      428.22      4.97 o 
   4   1   4      355.45      359.97      5.65 o 
   5   1   4       52.95       46.61      4.96 o 
   6   1   4       14.89        9.98      1.97 o 
   7   1   4      152.17      176.33      6.68 o 
  -7   2   4       33.04       33.37      8.11 o 
  -6   2   4      296.00      331.69      9.72 o 
  -5   2   4      496.30      521.37     11.47 o 
  -4   2   4        6.71        2.41      1.08 o 
  -3   2   4      358.31      351.98      4.56 o 
  -2   2   4        0.95        1.24      0.64 o 
  -1   2   4       38.36       29.62      3.70 o 
   0   2   4      117.88      164.72      3.06 o 
   1   2   4      737.04      783.50      6.49 o 
   2   2   4      795.41      739.90      6.39 o 
   3   2   4     1160.04     1301.74     15.69 o 
   4   2   4      484.34      438.79      6.59 o 
   5   2   4      470.07      467.71     11.85 o 
   6   2   4        0.09        0.08      0.98 o 
   7   2   4        1.17        0.07      2.15 o 
  -7   3   4       18.22       26.50      8.15 o 
  -6   3   4       35.71       25.42      7.45 o 
  -5   3   4        0.06        0.27      0.80 o 
  -4   3   4       62.28       49.20      4.73 o 
  -3   3   4      525.43      566.77     10.76 o 
  -2   3   4     2707.51     2881.40     20.60 o 
  -1   3   4      187.10      208.02      5.91 o 
   0   3   4     3847.08     3937.50     19.32 o 
   1   3   4      887.61      879.00      7.90 o 
   2   3   4      517.66      598.63      6.00 o 
   3   3   4      309.53      342.57      6.61 o 
   4   3   4      255.83      266.02      6.86 o 
   5   3   4        4.85        4.36      1.40 o 
   6   3   4        4.91        2.25      1.71 o 
   7   3   4      401.46      472.55     12.10 o 
  -7   4   4        0.58        0.42      4.61 o 
  -6   4   4       66.19       48.52      4.83 o 
  -5   4   4      158.43      163.74      7.95 o 
  -4   4   4        0.04        1.97      1.55 o 
  -3   4   4      136.00      136.43      4.57 o 
  -2   4   4      293.05      326.31      3.73 o 
  -1   4   4       51.59       53.28      2.85 o 
   0   4   4       16.81        9.19      1.95 o 
   1   4   4       67.30       50.16      2.25 o 
   2   4   4        5.95        2.73      1.00 o 
   3   4   4      678.89      752.74     11.24 o 
   4   4   4      648.63      633.56     15.46 o 
   5   4   4        2.63       -0.08      1.05 o 
   6   4   4        0.02        0.24      1.74 o 
  -6   5   4        1.64        2.68      2.24 o 
  -5   5   4       25.38       15.02      3.59 o 
  -4   5   4        3.36        2.06      1.10 o 
  -3   5   4      257.16      268.30      7.09 o 
  -2   5   4       15.90       15.54      2.04 o 
  -1   5   4        7.93        5.69      1.91 o 
   0   5   4      684.27      717.95      7.32 o 
   1   5   4        0.67        2.15      1.25 o 
   2   5   4        0.62        3.59      1.73 o 
   3   5   4      220.41      211.76      5.96 o 
   4   5   4      141.16      124.37      5.73 o 
   5   5   4       13.23        4.42      1.36 o 
   6   5   4       24.80       19.26      5.26 o 
  -6   6   4       12.75        9.68      4.54 o 
  -5   6   4        2.08       -0.22      0.88 o 
  -4   6   4      104.33      105.31      9.64 o 
  -3   6   4      219.10      234.12      8.52 o 
  -2   6   4      561.48      576.83     11.94 o 
  -1   6   4       56.20       57.65      3.83 o 
   0   6   4       26.58       32.73      2.71 o 
   1   6   4      505.39      549.90      9.44 o 
   2   6   4      373.59      344.60      6.32 o 
   3   6   4       31.76       28.32      2.42 o 
   4   6   4        0.03        0.96      0.69 o 
   5   6   4        2.46        1.90      2.24 o 
   6   6   4       10.14        3.03      2.77 o 
  -6   7   4        0.00        0.31      1.53 o 
  -5   7   4       30.25       31.00      5.82 o 
  -4   7   4       13.29       11.32      3.82 o 
  -3   7   4        0.05       -0.32      1.40 o 
  -2   7   4       16.62       14.99      2.53 o 
  -1   7   4        1.97        2.88      1.26 o 
   0   7   4        0.17       -0.54      1.40 o 
   1   7   4      410.49      394.02      9.80 o 
   2   7   4       65.48       61.73      5.59 o 
   3   7   4      135.52      138.89      4.65 o 
   4   7   4       72.57       52.25      6.12 o 
   5   7   4       10.10        6.30      2.83 o 
  -5   8   4        2.45       -1.75      3.94 o 
  -4   8   4       94.64       88.81      8.18 o 
  -3   8   4       76.66       75.48      6.28 o 
  -2   8   4       21.03       15.00      2.15 o 
  -1   8   4        8.68        4.34      1.53 o 
   0   8   4      289.07      268.58      6.67 o 
   1   8   4        4.98       -0.18      1.44 o 
   2   8   4       18.11       18.32      3.91 o 
   3   8   4       93.12       93.31      4.87 o 
   4   8   4        0.86       -1.73      2.69 o 
   5   8   4       88.21       95.34     10.20 o 
  -4   9   4      165.25      171.85      9.48 o 
  -3   9   4       23.52       23.64      5.39 o 
  -2   9   4        0.21        1.18      1.41 o 
  -1   9   4      290.91      316.83      6.11 o 
   0   9   4       21.42       19.01      2.65 o 
   1   9   4      272.61      260.64      8.18 o 
   2   9   4       12.18        7.96      2.63 o 
   3   9   4        1.90       -0.21      3.37 o 
   4   9   4       32.75       27.12      5.21 o 
  -4  10   4      163.73      173.04     36.41 o 
  -3  10   4       20.27        9.85      4.45 o 
  -2  10   4       39.41       28.35      4.49 o 
  -1  10   4        0.06        0.67      2.36 o 
   0  10   4      213.77      210.11      6.59 o 
   1  10   4        0.55        0.75      1.54 o 
   2  10   4      140.11      152.69      8.57 o 
   3  10   4      207.21      232.24      7.69 o 
  -2  11   4      268.23      326.17      9.26 o 
  -1  11   4       11.34       10.46      3.48 o 
   0  11   4      178.63      178.89      8.13 o 
   1  11   4      140.76      149.32      5.86 o 
   2  11   4        7.95        8.79      4.52 o 
  -7   1   5       11.40        4.04      4.47 o 
  -6   1   5       77.66       78.45      4.95 o 
  -5   1   5        0.15       -0.35      0.74 o 
  -4   1   5        0.50        0.23      0.85 o 
  -3   1   5        2.04       -0.07      0.61 o 
  -2   1   5       25.36        6.34      3.12 o 
  -1   1   5      666.50      596.23      4.42 o 
   0   1   5      658.84      638.71      4.29 o 
   1   1   5     1905.47     1858.09     13.94 o 
   2   1   5        0.08        1.60      0.85 o 
   3   1   5       20.97       20.28      2.58 o 
   4   1   5       17.31       13.03      1.96 o 
   5   1   5       25.06        8.84      1.73 o 
   6   1   5       10.95        8.02      2.90 o 
   7   1   5        1.15        0.36      1.54 o 
  -7   2   5        1.12        2.68      3.00 o 
  -6   2   5        2.94        1.32      1.22 o 
  -5   2   5       80.76       83.77      7.05 o 
  -4   2   5        0.02       -0.16      0.91 o 
  -3   2   5      457.03      523.25      7.29 o 
  -2   2   5     2547.94     2496.48     17.81 o 
  -1   2   5     1605.62     1616.71     15.08 o 
   0   2   5       27.30       45.17      3.08 o 
   1   2   5      282.39      271.14      4.81 o 
   2   2   5      317.51      308.26      3.74 o 
   3   2   5        3.03        3.75      1.03 o 
   4   2   5      210.45      193.55      5.17 o 
   5   2   5      274.17      277.28      7.24 o 
   6   2   5       12.67       10.06      3.13 o 
   7   2   5       10.27        4.55      3.08 o 
  -7   3   5        4.03        3.05      4.00 o 
  -6   3   5      250.43      281.68      8.38 o 
  -5   3   5        5.71        2.65      1.21 o 
  -4   3   5       86.02       74.64      5.36 o 
  -3   3   5      109.46      126.11      3.38 o 
  -2   3   5      631.75      692.04      6.26 o 
  -1   3   5       43.34       37.66      3.25 o 
   0   3   5     1787.25     1887.36     14.43 o 
   1   3   5     1239.97     1176.59      9.48 o 
   2   3   5      409.08      440.55      5.68 o 
   3   3   5       46.22       33.19      3.43 o 
   4   3   5      102.68      113.06      4.58 o 
   5   3   5       46.73       29.95      4.62 o 
   6   3   5       34.05       33.61      5.34 o 
  -7   4   5       16.46        9.92      6.38 o 
  -6   4   5        2.21       -0.59      2.36 o 
  -5   4   5        3.66        1.43      1.94 o 
  -4   4   5      471.89      472.95     15.30 o 
  -3   4   5      391.07      400.15      9.51 o 
  -2   4   5      889.78      946.79     11.44 o 
  -1   4   5       18.47        5.23      1.58 o 
   0   4   5      933.56      927.78      7.99 o 
   1   4   5       83.04       89.10      3.36 o 
   2   4   5        0.83        2.73      1.13 o 
   3   4   5       95.06       90.63      3.72 o 
   4   4   5       77.27       61.43      8.25 o 
   5   4   5      254.73      250.19      7.34 o 
   6   4   5      149.99      162.91     10.37 o 
  -6   5   5      214.90      237.84     11.23 o 
  -5   5   5       37.27       34.90      5.76 o 
  -4   5   5      230.70      223.07      5.31 o 
  -3   5   5        7.70        5.74      2.10 o 
  -2   5   5       35.84       39.21      3.11 o 
  -1   5   5      500.10      506.17      7.32 o 
   0   5   5      635.13      652.95      8.37 o 
   1   5   5        2.72        5.98      1.48 o 
   2   5   5     1283.73     1315.38     17.26 o 
   3   5   5      849.47      840.20     28.70 o 
   4   5   5      190.56      211.03      6.17 o 
   5   5   5       52.59       47.30      5.84 o 
   6   5   5        7.45        5.22      2.96 o 
  -6   6   5        0.98        0.11      1.74 o 
  -5   6   5        8.22        4.15      4.54 o 
  -4   6   5      314.81      310.76      8.93 o 
  -3   6   5      141.35      155.67     12.14 o 
  -2   6   5      469.25      472.00     10.30 o 
  -1   6   5     1469.76     1516.27     19.89 o 
   0   6   5      745.55      725.93     10.68 o 
   1   6   5       46.73       29.56      2.77 o 
   2   6   5       50.99       45.15      3.00 o 
   3   6   5       97.19       74.45      6.19 o 
   4   6   5      117.75      107.58      7.58 o 
   5   6   5        4.47        1.02      2.33 o 
   6   6   5      151.33      150.88      9.89 o 
  -6   7   5      204.23      263.45     13.94 o 
  -5   7   5       93.30      104.67      8.60 o 
  -4   7   5      122.46      134.04      9.42 o 
  -3   7   5       69.81       42.60      8.47 o 
  -2   7   5      479.37      474.37      9.79 o 
  -1   7   5       65.45       59.97      3.38 o 
   0   7   5        5.62        1.99      1.35 o 
   1   7   5      222.65      208.55      6.83 o 
   2   7   5      851.48      845.99     18.31 o 
   3   7   5      453.59      475.13      7.48 o 
   4   7   5      402.39      433.39     11.69 o 
   5   7   5       88.55       90.85     10.91 o 
  -5   8   5       27.27       18.24      6.73 o 
  -4   8   5       16.96        8.05      3.96 o 
  -3   8   5       79.41       96.90      6.13 o 
  -2   8   5      396.31      386.02      6.35 o 
  -1   8   5     1204.46     1285.79     10.64 o 
   0   8   5      248.45      228.70      5.46 o 
   1   8   5       40.16       26.66      2.52 o 
   2   8   5       42.56       42.06      4.70 o 
   3   8   5       14.88        7.02      2.56 o 
   4   8   5      249.76      270.02     13.58 o 
   5   8   5        6.37        6.19      2.78 o 
  -4   9   5        2.83        4.26      5.11 o 
  -3   9   5       82.71       99.94     11.55 o 
  -2   9   5      173.92      153.84      7.05 o 
  -1   9   5       13.35       10.75      2.48 o 
   0   9   5       48.79       43.41      5.81 o 
   1   9   5      267.40      271.66      7.50 o 
   2   9   5      312.42      317.46      9.00 o 
   3   9   5       51.74       47.20      7.36 o 
   4   9   5      269.43      284.10      8.50 o 
  -3  10   5      170.33      210.47      9.03 o 
  -2  10   5       32.55       18.74      4.52 o 
  -1  10   5      432.75      449.06      9.28 o 
   0  10   5        1.17        1.47      1.96 o 
   1  10   5        1.80        2.28      1.85 o 
   2  10   5        6.83        5.38      2.68 o 
   3  10   5       14.59       11.40      5.42 o 
  -2  11   5       29.17       31.04      5.42 o 
  -1  11   5        1.67        4.01      2.91 o 
   0  11   5        1.24        0.50      1.11 o 
   1  11   5       37.10       32.57      4.88 o 
   2  11   5       42.95       29.78      8.39 o 
  -7   0   6      372.99      430.46     11.91 o 
  -6   0   6      595.47      664.06     40.90 o 
  -5   0   6       61.26       18.10      4.22 o 
  -4   0   6       11.84        6.92      2.26 o 
  -3   0   6       51.21       32.52      3.61 o 
  -2   0   6     1226.39     1380.18     14.40 o 
  -1   0   6     2683.76     2947.51     19.79 o 
   0   0   6     5428.35     5612.72     41.99 o 
   1   0   6     2113.70     2124.56     33.19 o 
   2   0   6     2046.28     2336.99     26.47 o 
   3   0   6      343.10      273.37      9.63 o 
   4   0   6        6.00        2.28      0.96 o 
   5   0   6       33.93       17.69      4.57 o 
   6   0   6      162.92      171.81      8.53 o 
   7   0   6       71.52       79.51      6.49 o 
  -7   1   6       64.54       42.77     14.14 o 
  -6   1   6        5.69        1.70      0.89 o 
  -5   1   6        2.93        1.61      0.82 o 
  -4   1   6      693.01      685.33     11.79 o 
  -3   1   6     1723.84     1787.52     21.47 o 
  -2   1   6     1446.27     1512.46     11.14 o 
  -1   1   6     1480.51     1520.03      8.17 o 
   0   1   6      214.73      182.70      3.83 o 
   1   1   6      951.57     1072.25      9.84 o 
   2   1   6        7.00       13.91      2.37 o 
   3   1   6      326.52      315.46      7.31 o 
   4   1   6     1316.63     1347.62     27.99 o 
   5   1   6        1.29       -1.23      1.23 o 
   6   1   6      571.14      622.71      9.01 o 
   7   1   6       15.12        6.47      3.39 o 
  -7   2   6      269.73      342.61     13.92 o 
  -6   2   6      174.12      180.21      7.06 o 
  -5   2   6       10.62        6.66      1.66 o 
  -4   2   6       11.51        6.11      1.89 o 
  -3   2   6        9.93        9.03      1.38 o 
  -2   2   6      638.43      648.56      5.38 o 
  -1   2   6      415.04      394.90      4.84 o 
   0   2   6       26.07       14.37      2.73 o 
   1   2   6     1103.94     1089.47      8.82 o 
   2   2   6     1808.46     1911.97     15.64 o 
   3   2   6        5.26        1.75      0.97 o 
   4   2   6      519.04      498.27     11.85 o 
   5   2   6       23.87       17.35      4.51 o 
   6   2   6      105.49      120.87      6.00 o 
  -7   3   6       50.15       54.50      8.76 o 
  -6   3   6        9.78        5.68      2.86 o 
  -5   3   6       88.63       90.85      4.60 o 
  -4   3   6      563.97      589.04     14.05 o 
  -3   3   6       43.56       35.58      4.00 o 
  -2   3   6     1547.50     1532.93     13.96 o 
  -1   3   6     1339.58     1348.94     10.43 o 
   0   3   6        4.49        5.44      1.46 o 
   1   3   6       65.18       62.60      3.20 o 
   2   3   6     1781.27     1875.04     21.75 o 
   3   3   6      177.39      158.54      3.85 o 
   4   3   6       88.41       76.94      4.47 o 
   5   3   6      217.11      199.06      8.52 o 
   6   3   6       15.54       12.24      2.92 o 
  -6   4   6       37.86       25.72      7.80 o 
  -5   4   6       82.04       88.18      8.60 o 
  -4   4   6       37.41       22.87      5.12 o 
  -3   4   6        2.00        0.65      0.85 o 
  -2   4   6      399.50      404.39      5.28 o 
  -1   4   6      935.74      994.57     10.55 o 
   0   4   6       66.82       69.74      2.69 o 
   1   4   6       59.32       35.76      2.86 o 
   2   4   6       83.61      110.09      4.56 o 
   3   4   6      266.65      244.59      4.82 o 
   4   4   6      363.42      365.35      9.74 o 
   5   4   6       66.72       86.29      6.67 o 
   6   4   6       43.92       36.82      7.65 o 
  -6   5   6       33.43       26.01      5.29 o 
  -5   5   6       55.67       52.04     11.89 o 
  -4   5   6       27.30       12.37      2.03 o 
  -3   5   6       29.47       23.92      2.87 o 
  -2   5   6       32.19       20.86      2.04 o 
  -1   5   6      270.09      282.24      5.47 o 
   0   5   6      262.69      297.43      5.22 o 
   1   5   6       12.84       23.94      2.75 o 
   2   5   6      129.61      128.24      3.86 o 
   3   5   6      777.42      777.92     18.40 o 
   4   5   6       51.62       45.64      6.53 o 
   5   5   6        0.09       -0.27      1.75 o 
   6   5   6       25.93       20.56      7.05 o 
  -6   6   6       63.94       49.59      6.47 o 
  -5   6   6        8.68        3.15      2.37 o 
  -4   6   6       90.16       92.22      3.90 o 
  -3   6   6       70.84       36.98      6.40 o 
  -2   6   6       41.77       37.03      2.78 o 
  -1   6   6       44.11       34.45      2.75 o 
   0   6   6      143.79      129.35      3.68 o 
   1   6   6        6.21        9.58      1.86 o 
   2   6   6      526.60      477.79     13.05 o 
   3   6   6      630.25      648.06     12.38 o 
   4   6   6        0.04        3.20      2.35 o 
   5   6   6        7.71        8.16      4.22 o 
  -5   7   6       67.81       83.78     13.58 o 
  -4   7   6       83.33       45.57     10.26 o 
  -3   7   6       29.32       26.13      5.44 o 
  -2   7   6       22.95       13.81      2.25 o 
  -1   7   6       19.44       16.92      2.21 o 
   0   7   6        0.20        2.44      1.18 o 
   1   7   6        0.42        1.96      1.49 o 
   2   7   6       56.67       42.51      4.24 o 
   3   7   6      293.39      285.70      5.89 o 
   4   7   6      106.39       97.66      6.87 o 
   5   7   6       11.25        3.98      2.51 o 
  -5   8   6        0.07        2.50      5.48 o 
  -4   8   6       17.64       11.41      3.43 o 
  -3   8   6        0.60        0.01      1.40 o 
  -2   8   6       81.19       77.13      3.49 o 
  -1   8   6       31.84       28.53      3.58 o 
   0   8   6      262.67      270.84      5.87 o 
   1   8   6       10.90        4.83      2.06 o 
   2   8   6      160.51      159.52      5.59 o 
   3   8   6       16.80        9.72      2.80 o 
   4   8   6        0.52       -0.77      3.07 o 
  -4   9   6        0.79        4.39      4.28 o 
  -3   9   6       99.47      111.52     11.10 o 
  -2   9   6        4.33        1.51      2.42 o 
  -1   9   6        1.05        0.73      1.24 o 
   0   9   6      264.58      272.26      8.93 o 
   1   9   6       17.91       13.09      4.38 o 
   2   9   6       13.89        9.41      3.17 o 
   3   9   6       88.07       85.64      9.48 o 
   4   9   6       83.61       85.37      7.37 o 
  -3  10   6      103.66       99.78     16.96 o 
  -2  10   6       18.49       10.45      3.80 o 
  -1  10   6      123.37      126.77      8.28 o 
   0  10   6      510.54      578.52     10.62 o 
   1  10   6        0.73       -1.45      2.36 o 
   2  10   6       14.13       11.83      3.10 o 
   3  10   6      178.24      192.52      9.72 o 
  -2  11   6       96.48       88.67     10.65 o 
  -1  11   6        5.28        2.26      3.35 o 
   0  11   6       50.05       49.75      4.43 o 
   1  11   6       17.08        8.72      3.11 o 
  -7   1   7        1.24        1.18      2.59 o 
  -6   1   7       11.36        8.58      2.48 o 
  -5   1   7       13.73        7.39      1.60 o 
  -4   1   7      147.84      170.44      4.65 o 
  -3   1   7       22.86       17.86      3.54 o 
  -2   1   7      259.73      269.81      2.90 o 
  -1   1   7     1275.42     1267.24      9.89 o 
   0   1   7       62.33       58.53      3.62 o 
   1   1   7       64.46       82.99      3.40 o 
   2   1   7       17.98       16.13      2.58 o 
   3   1   7       39.00       35.16      2.95 o 
   4   1   7       14.09        9.31      1.94 o 
   5   1   7       28.35       14.77      3.90 o 
   6   1   7        1.47        0.72      1.07 o 
  -7   2   7      158.16      189.54     11.01 o 
  -6   2   7       25.84       17.59      4.55 o 
  -5   2   7      138.03      131.73      6.16 o 
  -4   2   7        0.57        0.82      0.86 o 
  -3   2   7      301.38      340.46      5.40 o 
  -2   2   7      497.07      520.92      5.03 o 
  -1   2   7     1052.58     1089.82      9.26 o 
   0   2   7      105.78      114.03      2.42 o 
   1   2   7      170.95      183.86      3.02 o 
   2   2   7      695.76      653.89      7.90 o 
   3   2   7      517.62      568.39      9.65 o 
   4   2   7        0.03        0.99      0.78 o 
   5   2   7      110.36      110.29      4.65 o 
   6   2   7       13.75        9.37      2.55 o 
  -7   3   7       54.24       37.93     16.24 o 
  -6   3   7       29.81       21.68      6.70 o 
  -5   3   7        0.08        0.55      1.10 o 
  -4   3   7       19.40       15.93      2.26 o 
  -3   3   7     1079.27     1158.29     19.68 o 
  -2   3   7       37.13       42.23      2.79 o 
  -1   3   7     1062.10     1123.40      9.58 o 
   0   3   7      562.94      564.67      5.47 o 
   1   3   7      226.46      232.91      4.34 o 
   2   3   7        0.99        1.98      2.04 o 
   3   3   7      132.11      134.01      4.47 o 
   4   3   7       21.09        8.84      2.10 o 
   5   3   7       39.63       39.23      4.81 o 
   6   3   7       32.08       28.35      4.32 o 
  -6   4   7       42.10       47.52     10.06 o 
  -5   4   7      268.47      267.92     11.08 o 
  -4   4   7        1.12        0.31      1.56 o 
  -3   4   7      567.12      581.44      8.69 o 
  -2   4   7      359.65      353.23      7.31 o 
  -1   4   7       20.57       10.82      1.72 o 
   0   4   7        0.81        0.19      1.21 o 
   1   4   7      475.56      482.30      6.53 o 
   2   4   7      186.10      181.07      4.38 o 
   3   4   7     1007.63     1032.90     22.62 o 
   4   4   7      148.75      119.46      7.69 o 
   5   4   7      118.74      125.99      6.08 o 
   6   4   7       33.24       30.83      5.94 o 
  -6   5   7        3.61        3.02      2.62 o 
  -5   5   7       17.04        5.59      2.03 o 
  -4   5   7      111.63      107.92     11.57 o 
  -3   5   7     1402.28     1495.04     34.29 o 
  -2   5   7      364.59      347.74      6.27 o 
  -1   5   7      250.50      267.62      5.47 o 
   0   5   7      590.95      583.91      9.69 o 
   1   5   7      424.17      416.86      6.82 o 
   2   5   7      120.60      110.31      4.44 o 
   3   5   7      125.86      120.52      6.81 o 
   4   5   7        0.17        0.65      1.19 o 
   5   5   7       51.04       48.53     11.05 o 
   6   5   7       76.11       80.35      6.68 o 
  -6   6   7       18.83       10.45      3.78 o 
  -5   6   7      351.46      397.59     14.70 o 
  -4   6   7       88.10       96.75      6.00 o 
  -3   6   7      109.55       97.15      5.09 o 
  -2   6   7      283.89      275.21      7.77 o 
  -1   6   7      116.35      112.83      3.63 o 
   0   6   7        3.61        1.64      1.23 o 
   1   6   7      690.34      678.42     14.52 o 
   2   6   7      314.22      298.72      9.15 o 
   3   6   7      381.36      381.52      7.88 o 
   4   6   7      264.33      290.86      9.87 o 
   5   6   7       61.77       53.40      9.42 o 
  -5   7   7        0.23       -3.14      3.47 o 
  -4   7   7       13.01        5.08      4.24 o 
  -3   7   7       88.95       78.28      6.15 o 
  -2   7   7      607.14      649.47      9.57 o 
  -1   7   7      415.35      399.85      8.09 o 
   0   7   7      130.33      118.09      4.53 o 
   1   7   7      287.25      290.40      7.47 o 
   2   7   7      264.94      246.22     10.25 o 
   3   7   7       58.95       46.69      6.57 o 
   4   7   7        0.86       -0.41      1.20 o 
   5   7   7      152.56      123.69     20.25 o 
  -5   8   7       90.92       87.25     10.25 o 
  -4   8   7      280.78      357.88     14.75 o 
  -3   8   7        7.89        2.73      1.39 o 
  -2   8   7      281.73      299.54      4.27 o 
  -1   8   7       45.30       41.91      3.81 o 
   0   8   7       29.59       22.95      2.67 o 
   1   8   7      105.63      103.32      4.37 o 
   2   8   7      580.42      575.97     19.56 o 
   3   8   7      121.37      126.01      5.42 o 
   4   8   7       80.47       73.27     11.36 o 
  -4   9   7       30.81       22.36      5.68 o 
  -3   9   7        3.12        0.00      2.65 o 
  -2   9   7      295.54      315.54     10.73 o 
  -1   9   7       56.69       45.24      4.50 o 
   0   9   7      121.24      122.29      5.08 o 
   1   9   7       51.66       54.22      4.24 o 
   2   9   7      160.69      149.22      5.07 o 
   3   9   7        4.66        2.58      2.48 o 
   4   9   7        0.92        1.89      4.79 o 
  -3  10   7       29.77       20.59      4.57 o 
  -2  10   7       70.52       71.83      6.93 o 
  -1  10   7       74.85       82.02      8.86 o 
   0  10   7       92.43      101.10      5.00 o 
   1  10   7        3.24        1.01      1.52 o 
   2  10   7      111.06      116.56      5.40 o 
   3  10   7       96.17      106.97      8.60 o 
  -1  11   7       59.49       62.38      7.08 o 
   0  11   7      143.85      146.28      6.09 o 
   1  11   7        9.28        6.79      2.68 o 
  -7   0   8      153.86      171.59     13.26 o 
  -6   0   8       16.77        5.68      2.44 o 
  -5   0   8      214.66      230.84      7.72 o 
  -4   0   8      286.29      310.87     14.78 o 
  -3   0   8       11.68        8.66      1.84 o 
  -2   0   8     1985.35     2070.05     28.17 o 
  -1   0   8     1579.28     1697.87     17.85 o 
   0   0   8      745.11      757.98      9.48 o 
   1   0   8      574.07      596.14      8.15 o 
   2   0   8       16.47       15.74      3.21 o 
   3   0   8      262.80      251.07      8.46 o 
   4   0   8       53.79       67.84      8.29 o 
   5   0   8      185.07      200.11     14.31 o 
   6   0   8        0.60        2.85      3.64 o 
  -7   1   8        6.35        6.80      4.31 o 
  -6   1   8       22.24       14.98      5.51 o 
  -5   1   8      341.46      338.30      5.28 o 
  -4   1   8      193.99      220.48      7.07 o 
  -3   1   8      174.90      174.43      4.57 o 
  -2   1   8        0.81        0.48      0.68 o 
  -1   1   8      847.84      875.72      7.60 o 
   0   1   8       37.50       48.77      2.98 o 
   1   1   8     2435.60     2404.02     17.99 o 
   2   1   8      532.07      532.60      7.02 o 
   3   1   8      497.49      454.57     10.53 o 
   4   1   8     1372.58     1421.66     37.83 o 
   5   1   8       13.98       14.22      3.60 o 
   6   1   8       10.64        2.82      2.41 o 
  -7   2   8      100.95       88.17     24.85 o 
  -6   2   8       19.09       15.46      4.03 o 
  -5   2   8        4.00        0.63      0.68 o 
  -4   2   8      149.80      143.60      5.51 o 
  -3   2   8     1182.53     1288.39     21.73 o 
  -2   2   8      241.80      254.86      3.67 o 
  -1   2   8      735.11      749.36      6.77 o 
   0   2   8      800.73      751.42      6.91 o 
   1   2   8       40.29       35.01      2.97 o 
   2   2   8      324.27      318.24      5.14 o 
   3   2   8      171.10      173.76      4.68 o 
   4   2   8        9.64        4.47      1.74 o 
   5   2   8       96.80      113.04      5.06 o 
   6   2   8      207.00      237.16      6.48 o 
  -7   3   8       23.13       10.43      6.18 o 
  -6   3   8      162.35      202.03     10.33 o 
  -5   3   8       16.44       10.02      1.89 o 
  -4   3   8        3.25        0.29      0.88 o 
  -3   3   8       60.97       42.25      6.79 o 
  -2   3   8      353.51      375.98      5.11 o 
  -1   3   8       17.47       21.96      3.02 o 
   0   3   8      844.14      849.65      8.47 o 
   1   3   8      195.79      187.03      3.79 o 
   2   3   8     1344.83     1354.61     20.41 o 
   3   3   8      960.58      925.05     21.39 o 
   4   3   8       55.56       51.41      4.23 o 
   5   3   8       79.30       60.43      4.26 o 
   6   3   8        0.47        1.52      1.82 o 
  -6   4   8        1.19        1.14      1.64 o 
  -5   4   8      128.07      124.37     22.69 o 
  -4   4   8       95.36       80.31      4.77 o 
  -3   4   8     1614.14     1731.76     26.61 o 
  -2   4   8        3.76        3.44      1.06 o 
  -1   4   8      178.76      184.92      3.89 o 
   0   4   8       20.25       19.99      2.29 o 
   1   4   8      107.97      116.08      3.78 o 
   2   4   8      102.19       95.10      3.84 o 
   3   4   8      178.96      145.78      8.63 o 
   4   4   8       46.71       38.56      4.36 o 
   5   4   8      130.39      169.87      8.82 o 
   6   4   8      222.29      237.93      9.88 o 
  -6   5   8        6.84        4.73      2.47 o 
  -5   5   8       33.72       28.54      5.66 o 
  -4   5   8      188.38      200.39     14.24 o 
  -3   5   8       74.45       55.38      3.23 o 
  -2   5   8      439.03      442.85      8.53 o 
  -1   5   8        0.29        1.17      0.89 o 
   0   5   8        9.84        8.07      1.85 o 
   1   5   8      260.42      260.70      5.51 o 
   2   5   8     1018.29      979.32     21.20 o 
   3   5   8        0.01       -0.66      1.27 o 
   4   5   8       74.22       75.47      6.16 o 
   5   5   8        1.33       -0.59      1.81 o 
  -6   6   8       50.06       39.23      6.49 o 
  -5   6   8        8.63        1.59      2.14 o 
  -4   6   8        8.95        2.87      1.86 o 
  -3   6   8       70.10       57.40      4.64 o 
  -2   6   8      116.12      115.87      5.48 o 
  -1   6   8       54.83       51.54      3.82 o 
   0   6   8       61.62       67.35      3.30 o 
   1   6   8        0.43        0.92      0.90 o 
   2   6   8      100.62       97.35      5.42 o 
   3   6   8      808.31      856.61     10.24 o 
   4   6   8      138.85      144.73      7.23 o 
   5   6   8       47.09       32.00      7.63 o 
  -5   7   8        0.00       -1.85      2.84 o 
  -4   7   8       40.34       23.95      4.91 o 
  -3   7   8       38.55       27.70      4.74 o 
  -2   7   8       67.59       71.62      4.34 o 
  -1   7   8        5.19        0.27      1.34 o 
   0   7   8       45.35       44.48      3.21 o 
   1   7   8        0.09       -1.08      1.13 o 
   2   7   8      104.98       96.04      4.31 o 
   3   7   8      101.48       99.85      5.85 o 
   4   7   8       14.80        8.75      2.50 o 
   5   7   8        0.45        0.36      1.92 o 
  -5   8   8        8.92        5.75      4.57 o 
  -4   8   8       57.74       76.70     10.94 o 
  -3   8   8        0.89       -0.08      2.22 o 
  -2   8   8       99.68      103.24      4.02 o 
  -1   8   8      102.28      117.07      5.08 o 
   0   8   8        0.10        1.00      1.32 o 
   1   8   8       31.95       31.60      4.74 o 
   2   8   8       25.42       15.58      3.45 o 
   3   8   8       23.61        9.71      3.29 o 
   4   8   8        5.17        4.22      2.84 o 
  -4   9   8       26.33       29.31      9.38 o 
  -3   9   8        7.04        3.71      2.49 o 
  -2   9   8        0.01        0.16      2.68 o 
  -1   9   8       36.54       28.97      3.75 o 
   0   9   8       15.54       12.24      3.18 o 
   1   9   8      480.09      532.26     12.11 o 
   2   9   8      107.72      102.98      8.86 o 
   3   9   8        1.41        4.08      3.37 o 
  -3  10   8      143.62      141.88     12.18 o 
  -2  10   8      145.95      174.00      9.54 o 
  -1  10   8       83.61       88.65      6.23 o 
   0  10   8        1.56        0.52      2.19 o 
   1  10   8       29.32       31.69      4.66 o 
   2  10   8        8.16        5.61      3.89 o 
  -1  11   8        1.21        3.58      3.39 o 
   0  11   8       71.73       64.21     10.93 o 
  -7   1   9       18.57        7.54      3.47 o 
  -6   1   9      125.83      142.62      9.87 o 
  -5   1   9       12.58       11.08      1.38 o 
  -4   1   9       87.91       97.16      5.39 o 
  -3   1   9      178.78      169.11      3.75 o 
  -2   1   9      252.02      264.20      4.14 o 
  -1   1   9      309.12      315.89      4.06 o 
   0   1   9        0.11       -0.24      1.27 o 
   1   1   9       40.60       28.53      3.10 o 
   2   1   9       23.67       23.31      2.94 o 
   3   1   9       95.54       91.40      3.86 o 
   4   1   9       19.05        9.02      2.64 o 
   5   1   9        2.35       -0.34      1.79 o 
   6   1   9       15.35        9.90      3.01 o 
  -7   2   9        1.77        2.06      2.69 o 
  -6   2   9        0.19        0.25      0.76 o 
  -5   2   9       24.68       15.10      2.90 o 
  -4   2   9        6.81        5.49      1.42 o 
  -3   2   9       79.63       72.84      5.49 o 
  -2   2   9       74.15       80.65      2.75 o 
  -1   2   9      113.93      114.34      2.98 o 
   0   2   9     1397.22     1403.25     12.81 o 
   1   2   9       25.62       35.53      2.86 o 
   2   2   9       53.65       53.55      3.46 o 
   3   2   9      320.98      300.47      7.06 o 
   4   2   9        1.02        1.22      2.31 o 
   5   2   9       35.98       31.47      5.09 o 
   6   2   9       15.88        7.81      2.84 o 
  -6   3   9      123.47      124.65     26.99 o 
  -5   3   9       13.81        6.60      1.58 o 
  -4   3   9      558.06      599.71     13.16 o 
  -3   3   9      271.72      271.71      5.65 o 
  -2   3   9      133.94      136.01      3.20 o 
  -1   3   9      507.88      547.12      6.80 o 
   0   3   9      132.21      139.76      3.55 o 
   1   3   9       48.51       52.65      3.58 o 
   2   3   9      316.01      312.68      5.72 o 
   3   3   9       21.70       16.37      2.67 o 
   4   3   9      232.42      236.24      7.63 o 
   5   3   9      101.96      109.12      5.90 o 
   6   3   9       73.39       50.20      5.27 o 
  -6   4   9       36.87       46.83     11.18 o 
  -5   4   9       87.45       64.25     10.63 o 
  -4   4   9      124.62      125.77      7.32 o 
  -3   4   9      851.16      904.40     18.24 o 
  -2   4   9      522.32      567.73      8.16 o 
  -1   4   9      696.72      675.72     10.83 o 
   0   4   9      142.19      154.09      4.11 o 
   1   4   9      655.57      625.72      9.30 o 
   2   4   9      490.55      479.10     11.36 o 
   3   4   9      307.94      288.47      8.10 o 
   4   4   9        4.46        0.95      1.58 o 
   5   4   9        4.63        2.94      1.48 o 
   6   4   9        0.96        0.68      2.94 o 
  -6   5   9        5.94        3.73      3.57 o 
  -5   5   9       55.38       47.76      5.36 o 
  -4   5   9      463.47      505.50     13.55 o 
  -3   5   9      281.35      282.25      6.52 o 
  -2   5   9      306.78      318.43      7.22 o 
  -1   5   9      345.59      329.92      6.34 o 
   0   5   9        0.77       -0.28      1.20 o 
   1   5   9        7.13        3.51      1.61 o 
   2   5   9      220.71      203.89      6.60 o 
   3   5   9        0.04       -1.54      1.64 o 
   4   5   9      263.12      269.56     11.06 o 
   5   5   9      327.85      381.42      8.06 o 
  -6   6   9      130.65      117.48     32.46 o 
  -5   6   9       43.65       38.29      7.55 o 
  -4   6   9       34.38       26.17      3.94 o 
  -3   6   9       10.50        1.57      1.21 o 
  -2   6   9      119.89      116.19      4.25 o 
  -1   6   9       27.96       24.22      2.38 o 
   0   6   9      162.26      178.35      4.77 o 
   1   6   9     1391.18     1393.43     26.85 o 
   2   6   9      637.03      651.28     15.22 o 
   3   6   9      131.56      115.72      4.26 o 
   4   6   9       33.71       27.60      5.38 o 
   5   6   9        0.00        2.93      6.37 o 
  -5   7   9        5.46        1.29      2.53 o 
  -4   7   9      160.94      167.58     10.67 o 
  -3   7   9      555.15      606.22     13.21 o 
  -2   7   9      545.87      586.46      9.70 o 
  -1   7   9      373.69      346.99      6.26 o 
   0   7   9      165.57      138.78      4.94 o 
   1   7   9       14.84        6.95      2.35 o 
   2   7   9       40.61       36.14      6.48 o 
   3   7   9      253.91      261.61     10.76 o 
   4   7   9       68.48       61.34      8.83 o 
  -4   8   9       18.26        9.58      6.16 o 
  -3   8   9      147.73      163.10      6.04 o 
  -2   8   9        3.57        4.14      1.63 o 
  -1   8   9       13.20       14.81      4.15 o 
   0   8   9      266.00      280.28      7.14 o 
   1   8   9      784.60      790.65     25.72 o 
   2   8   9      236.86      239.07      7.04 o 
   3   8   9       96.96       98.40      6.43 o 
   4   8   9       60.47       51.73      8.92 o 
  -4   9   9       86.12       77.25     19.48 o 
  -3   9   9      199.91      208.59     14.49 o 
  -2   9   9      246.23      257.30      8.61 o 
  -1   9   9       67.47       64.08      5.18 o 
   0   9   9        0.50        0.71      2.29 o 
   1   9   9       89.68       92.94      6.60 o 
   2   9   9       46.27       46.64      6.55 o 
   3   9   9      155.96      167.05     12.18 o 
  -3  10   9       11.21        5.65      4.28 o 
  -2  10   9        1.16        2.23      2.82 o 
  -1  10   9       67.09       73.20      4.53 o 
   0  10   9        0.45       -1.35      2.22 o 
   1  10   9      224.64      221.54      6.26 o 
   2  10   9       89.33       98.46      7.84 o 
  -6   0  10        7.84        3.23      2.63 o 
  -5   0  10      111.28      115.51      8.15 o 
  -4   0  10     1204.90     1245.39     21.29 o 
  -3   0  10       68.29       84.61      5.05 o 
  -2   0  10      929.69     1039.36     16.15 o 
  -1   0  10      565.96      617.33     10.30 o 
   0   0  10     1455.73     1642.51     19.43 o 
   1   0  10        0.10        1.17      1.79 o 
   2   0  10      926.09      890.82     23.12 o 
   3   0  10     1258.71     1281.38     62.28 o 
   4   0  10      151.39      120.70      9.93 o 
   5   0  10      532.19      564.09     12.08 o 
   6   0  10      188.21      220.42     16.38 o 
  -7   1  10       29.34       16.18      6.59 o 
  -6   1  10       63.12       72.36     10.14 o 
  -5   1  10       72.76       68.87      4.51 o 
  -4   1  10        2.27        2.12      1.21 o 
  -3   1  10      205.45      223.61      3.87 o 
  -2   1  10      397.79      381.53      5.05 o 
  -1   1  10      160.24      135.00      3.01 o 
   0   1  10      415.68      385.69      4.82 o 
   1   1  10     1575.44     1727.45     18.77 o 
   2   1  10      307.86      252.19      5.65 o 
   3   1  10      373.99      318.36     10.68 o 
   4   1  10        4.45       -0.21      2.30 o 
   5   1  10      278.89      288.42      7.22 o 
   6   1  10      352.54      431.62      8.96 o 
  -6   2  10        1.16        0.40      1.33 o 
  -5   2  10      195.00      205.10      5.00 o 
  -4   2  10      546.24      569.47     11.55 o 
  -3   2  10      174.15      183.90      3.52 o 
  -2   2  10      682.33      734.94     11.11 o 
  -1   2  10       93.16       89.34      3.60 o 
   0   2  10      433.06      439.25      5.92 o 
   1   2  10      252.63      270.84      5.63 o 
   2   2  10      121.26       94.77      3.78 o 
   3   2  10      405.47      414.20      7.54 o 
   4   2  10      142.31      162.70      5.92 o 
   5   2  10      112.41      119.21      6.52 o 
   6   2  10      142.72      164.98      6.96 o 
  -6   3  10       61.35       74.97     20.27 o 
  -5   3  10       62.22       48.05      3.91 o 
  -4   3  10        1.39        0.83      0.81 o 
  -3   3  10        8.16        1.56      0.79 o 
  -2   3  10      762.10      749.35     10.19 o 
  -1   3  10       67.61       73.13      3.35 o 
   0   3  10      580.26      559.64      9.11 o 
   1   3  10     1723.02     1806.47     23.23 o 
   2   3  10        2.72        0.72      1.21 o 
   3   3  10      208.78      212.01      6.55 o 
   4   3  10       39.77       41.88      5.52 o 
   5   3  10       76.92       61.13      6.29 o 
   6   3  10        2.06        1.51      1.78 o 
  -6   4  10        1.21       -0.17      3.13 o 
  -5   4  10       19.20        8.97      3.57 o 
  -4   4  10      227.37      227.31      8.86 o 
  -3   4  10      276.23      282.14      8.03 o 
  -2   4  10       51.16       42.21      3.32 o 
  -1   4  10        0.82       -0.30      1.06 o 
   0   4  10       50.11       49.18      3.51 o 
   1   4  10      181.86      174.54      4.24 o 
   2   4  10        0.28        2.02      1.26 o 
   3   4  10       28.81       16.91      3.70 o 
   4   4  10      341.72      349.44     10.08 o 
   5   4  10       29.43       24.80      3.83 o 
  -6   5  10       13.63       13.46      7.49 o 
  -5   5  10        1.94        1.68      3.15 o 
  -4   5  10       32.91       14.88      2.51 o 
  -3   5  10       26.21       18.72      2.30 o 
  -2   5  10        6.91        7.43      1.54 o 
  -1   5  10       54.94       47.03      3.72 o 
   0   5  10      213.64      192.46      5.73 o 
   1   5  10       23.17       17.51      2.89 o 
   2   5  10      230.32      214.60      7.51 o 
   3   5  10       38.17       30.62      5.68 o 
   4   5  10        0.21        0.81      1.18 o 
   5   5  10        9.14        1.79      2.45 o 
  -5   6  10       58.72       65.60      8.12 o 
  -4   6  10      140.04      155.20     10.80 o 
  -3   6  10       49.22       41.85      4.12 o 
  -2   6  10       21.05       12.60      2.16 o 
  -1   6  10        5.80        4.87      1.57 o 
   0   6  10       24.11       16.88      2.28 o 
   1   6  10       46.66       41.35      6.38 o 
   2   6  10       44.88       31.99      4.57 o 
   3   6  10        1.50        0.32      1.37 o 
   4   6  10       12.34       10.45      3.45 o 
   5   6  10       25.18       14.51      4.66 o 
  -5   7  10       17.63       11.24      4.48 o 
  -4   7  10       31.26       21.07      5.46 o 
  -3   7  10       72.94       72.77      4.36 o 
  -2   7  10       76.73       81.22      3.83 o 
  -1   7  10       13.98       10.72      2.25 o 
   0   7  10        7.73        6.04      1.95 o 
   1   7  10       87.81       87.19      4.91 o 
   2   7  10       74.17       63.01      5.23 o 
   3   7  10       46.72       28.77      4.94 o 
   4   7  10       16.31        4.60      2.12 o 
  -4   8  10       41.42       26.72      5.26 o 
  -3   8  10        3.65       -1.48      2.04 o 
  -2   8  10        0.84        0.94      1.32 o 
  -1   8  10        4.92        1.54      1.02 o 
   0   8  10       27.17       14.28      3.11 o 
   1   8  10        9.18        9.47      2.77 o 
   2   8  10       12.32        9.64      2.96 o 
   3   8  10       50.32       38.82      6.04 o 
   4   8  10       27.40        7.19      5.46 o 
  -3   9  10       22.50       25.19      5.87 o 
  -2   9  10        1.31        1.08      2.10 o 
  -1   9  10      217.35      236.29      7.90 o 
   0   9  10      190.24      208.79      7.09 o 
   1   9  10        5.13        1.96      2.42 o 
   2   9  10       49.94       44.83      6.43 o 
   3   9  10        0.31        3.74      2.72 o 
  -2  10  10        2.50        2.73      2.61 o 
  -1  10  10        0.31        4.10      2.34 o 
   0  10  10        0.12       -0.03      2.26 o 
   1  10  10       13.88       14.32      3.44 o 
  -6   1  11       38.89       44.90      5.86 o 
  -5   1  11        4.63        0.83      0.58 o 
  -4   1  11        0.13       -0.40      0.79 o 
  -3   1  11        8.49        4.88      1.15 o 
  -2   1  11       87.57       93.76      2.92 o 
  -1   1  11       35.09       37.43      3.39 o 
   0   1  11      377.44      391.00      5.58 o 
   1   1  11      586.06      568.11      9.52 o 
   2   1  11      260.49      264.04      4.77 o 
   3   1  11        6.75       -0.62      2.52 o 
   4   1  11       13.71        9.01      2.45 o 
   5   1  11        0.02       -0.60      1.61 o 
   6   1  11       10.83        5.29      2.57 o 
  -6   2  11       53.29       53.83     13.39 o 
  -5   2  11       70.03       62.62      7.10 o 
  -4   2  11        2.32        0.40      1.12 o 
  -3   2  11        5.17        2.90      0.79 o 
  -2   2  11     1620.76     1696.92     21.86 o 
  -1   2  11       11.81       12.06      1.80 o 
   0   2  11      139.19      137.97      4.07 o 
   1   2  11      374.07      384.67      6.30 o 
   2   2  11      226.25      199.81      5.43 o 
   3   2  11      269.59      268.45      7.71 o 
   4   2  11      125.63      127.38      8.23 o 
   5   2  11       59.65       57.11      6.20 o 
   6   2  11       30.27       19.42      4.44 o 
  -6   3  11      120.80      137.73     20.65 o 
  -5   3  11        4.74        2.98      1.31 o 
  -4   3  11      135.23      130.09      5.20 o 
  -3   3  11       27.56       13.93      1.81 o 
  -2   3  11       52.62       45.18      2.59 o 
  -1   3  11        6.47       13.24      2.20 o 
   0   3  11        3.40        4.12      1.41 o 
   1   3  11      416.37      410.34      6.55 o 
   2   3  11     1602.23     1689.52     28.51 o 
   3   3  11        0.12       -1.67      1.70 o 
   4   3  11       97.51       87.85      5.48 o 
   5   3  11       13.95        7.96      2.42 o 
  -6   4  11        0.03        1.61      2.32 o 
  -5   4  11        3.70        4.86      3.00 o 
  -4   4  11      188.00      208.05      5.37 o 
  -3   4  11      271.23      271.05      6.17 o 
  -2   4  11      380.76      384.23      8.62 o 
  -1   4  11      186.19      191.20      5.01 o 
   0   4  11      491.95      451.50      7.02 o 
   1   4  11        7.39        3.04      1.22 o 
   2   4  11      310.81      307.79      7.96 o 
   3   4  11        0.01        0.11      1.23 o 
   4   4  11       26.82       14.13      3.93 o 
   5   4  11      108.92      115.04      5.68 o 
  -6   5  11       28.53       10.78      4.95 o 
  -5   5  11       28.27       20.21      5.29 o 
  -4   5  11      322.78      360.06     12.39 o 
  -3   5  11        0.02       -0.04      0.73 o 
  -2   5  11      468.85      471.49      9.06 o 
  -1   5  11      179.27      166.14      3.90 o 
   0   5  11      745.96      727.00     16.75 o 
   1   5  11        1.81        0.67      1.70 o 
   2   5  11      814.42      830.03     16.18 o 
   3   5  11      180.87      194.82      7.97 o 
   4   5  11      160.84      184.64      6.20 o 
   5   5  11       87.33       85.51      6.04 o 
  -5   6  11       80.58       75.05      9.54 o 
  -4   6  11      108.73      120.71     19.48 o 
  -3   6  11      253.01      255.76      7.50 o 
  -2   6  11       86.75       79.32      3.86 o 
  -1   6  11       27.11       31.58      3.11 o 
   0   6  11     1091.97     1061.87     26.27 o 
   1   6  11      280.61      293.19      8.33 o 
   2   6  11       20.90       14.28      3.60 o 
   3   6  11       15.63       10.14      3.05 o 
   4   6  11      111.77      112.38      5.80 o 
  -5   7  11      163.87      172.93     20.47 o 
  -4   7  11      153.25      172.15      8.30 o 
  -3   7  11      251.01      275.26      8.52 o 
  -2   7  11       49.07       35.46      4.41 o 
  -1   7  11      194.15      181.07      4.95 o 
   0   7  11      436.22      431.18      7.40 o 
   1   7  11      103.28      105.31      6.59 o 
   2   7  11       68.41       67.37     10.39 o 
   3   7  11      228.52      248.34      8.04 o 
   4   7  11      149.63      156.12      9.02 o 
  -4   8  11        0.77        1.91      3.25 o 
  -3   8  11       84.87       93.63     10.79 o 
  -2   8  11      100.50      100.30      5.90 o 
  -1   8  11        2.07        2.07      1.35 o 
   0   8  11      464.41      478.37     12.51 o 
   1   8  11      483.11      495.09      9.47 o 
   2   8  11       10.42        8.36      2.44 o 
   3   8  11        7.07        4.44      1.81 o 
  -3   9  11       77.81       63.83     18.43 o 
  -2   9  11       21.28       14.26      4.52 o 
  -1   9  11       25.04       14.42      3.57 o 
   0   9  11      163.91      167.93      6.30 o 
   1   9  11       82.72       94.81      7.17 o 
   2   9  11       37.65       38.26      5.75 o 
  -2  10  11        1.61        4.68      3.09 o 
  -1  10  11       87.34       87.01      7.90 o 
   0  10  11        0.51        0.79      1.91 o 
   1  10  11      191.10      197.21     11.12 o 
  -6   0  12       44.58       32.53      9.28 o 
  -5   0  12      601.76      706.46     34.82 o 
  -4   0  12        3.30        0.47      0.51 o 
  -3   0  12       15.44        9.53      2.17 o 
  -2   0  12        2.43        1.41      1.10 o 
  -1   0  12       83.61       61.63      5.49 o 
   0   0  12     1544.02     1623.68     34.15 o 
   1   0  12      896.03      851.31     17.34 o 
   2   0  12      437.25      439.81     17.12 o 
   3   0  12      434.24      464.19     14.37 o 
   4   0  12       28.99       18.20      5.44 o 
   5   0  12        5.11        5.05      3.58 o 
  -6   1  12      127.66      134.53      9.47 o 
  -5   1  12      105.00       99.89      8.20 o 
  -4   1  12        2.11        0.61      0.74 o 
  -3   1  12     1316.99     1366.61     15.38 o 
  -2   1  12      203.72      220.02      4.32 o 
  -1   1  12      111.48      105.79      3.61 o 
   0   1  12      309.32      322.13      5.40 o 
   1   1  12        0.13       -1.06      1.63 o 
   2   1  12        3.78        3.13      1.32 o 
   3   1  12       24.23       28.17      4.28 o 
   4   1  12      675.20      714.94     18.67 o 
   5   1  12       70.51       74.62      5.22 o 
  -6   2  12        3.94        5.03      4.72 o 
  -5   2  12      246.10      263.38     12.78 o 
  -4   2  12       10.81        4.21      1.64 o 
  -3   2  12       17.64       11.30      1.85 o 
  -2   2  12       27.56       10.08      1.87 o 
  -1   2  12      869.14      863.75     11.70 o 
   0   2  12      403.66      419.56      6.48 o 
   1   2  12      396.56      343.64      5.89 o 
   2   2  12     1089.38     1089.70     19.30 o 
   3   2  12       12.38        7.09      2.19 o 
   4   2  12       78.86       87.04      6.67 o 
   5   2  12        9.58        6.27      2.89 o 
  -6   3  12        3.35        1.36      3.24 o 
  -5   3  12       79.53       74.11      6.54 o 
  -4   3  12      348.25      375.14      7.86 o 
  -3   3  12      133.34      137.63      4.44 o 
  -2   3  12        0.57        0.80      0.91 o 
  -1   3  12      227.58      216.20      4.42 o 
   0   3  12      151.73      146.59      3.83 o 
   1   3  12       45.74       43.61      4.16 o 
   2   3  12       17.12       13.35      2.52 o 
   3   3  12        6.17        1.85      2.36 o 
   4   3  12      147.29      157.04      5.82 o 
   5   3  12      328.49      369.50      8.84 o 
  -6   4  12        0.13       -1.01      4.07 o 
  -5   4  12        0.09        0.13      1.73 o 
  -4   4  12       68.65       60.63      3.51 o 
  -3   4  12      249.94      261.05      4.69 o 
  -2   4  12        5.86        6.04      1.48 o 
  -1   4  12      706.03      716.18     11.94 o 
   0   4  12       15.43       10.84      1.87 o 
   1   4  12      251.53      217.83      8.59 o 
   2   4  12      428.89      428.45      9.84 o 
   3   4  12       25.53       21.53      4.56 o 
   4   4  12       29.10       25.45      4.86 o 
   5   4  12       17.97       11.00      3.75 o 
  -5   5  12       55.44       43.01      6.95 o 
  -4   5  12      157.62      160.22      7.14 o 
  -3   5  12       12.35        3.74      1.34 o 
  -2   5  12       11.75        2.34      1.35 o 
  -1   5  12        0.05       -0.40      1.52 o 
   0   5  12      129.52      111.72      4.62 o 
   1   5  12       19.24       14.16      3.42 o 
   2   5  12      128.69      137.50      8.08 o 
   3   5  12       10.39        8.31      2.94 o 
   4   5  12      142.93      163.76      6.83 o 
   5   5  12       10.35        9.71      6.16 o 
  -5   6  12       18.01        9.12      3.97 o 
  -4   6  12       49.87       41.74      9.57 o 
  -3   6  12      127.20      121.85      5.74 o 
  -2   6  12        0.60        0.52      0.74 o 
  -1   6  12        2.04        3.01      1.27 o 
   0   6  12       33.88       31.32      4.81 o 
   1   6  12      139.14      143.44      7.17 o 
   2   6  12       23.36       17.42      4.70 o 
   3   6  12        0.35       -0.68      2.11 o 
   4   6  12       18.21       15.02      3.01 o 
  -4   7  12        4.47        2.14      4.82 o 
  -3   7  12        4.14        0.74      1.94 o 
  -2   7  12       26.74       15.23      2.97 o 
  -1   7  12       17.42       15.78      3.02 o 
   0   7  12        0.02       -0.16      1.34 o 
   1   7  12       11.78       10.93      2.96 o 
   2   7  12      149.42      157.56      8.47 o 
   3   7  12        0.00       -0.58      2.28 o 
   4   7  12        6.83        2.69      2.59 o 
  -4   8  12        2.03       -0.83      3.65 o 
  -3   8  12        0.44        0.32      3.37 o 
  -2   8  12       38.79       35.08      4.70 o 
  -1   8  12       20.30       15.88      3.16 o 
   0   8  12       11.81        6.02      3.19 o 
   1   8  12       20.51       16.65      3.65 o 
   2   8  12       10.19        6.71      2.56 o 
   3   8  12       40.35       31.85      7.82 o 
  -3   9  12       79.85      102.15     11.36 o 
  -2   9  12       21.97       12.01      3.79 o 
  -1   9  12       14.57       13.49      3.15 o 
   0   9  12       72.27       64.17      7.54 o 
   1   9  12       16.45       14.51      3.76 o 
   2   9  12        5.38        3.08      1.74 o 
  -6   1  13        0.63        1.49      1.55 o 
  -5   1  13        7.03        5.52      2.85 o 
  -4   1  13       65.24       74.82      5.68 o 
  -3   1  13        2.44        0.09      0.85 o 
  -2   1  13      135.60      145.82      4.40 o 
  -1   1  13      406.64      397.24      6.25 o 
   0   1  13       11.39        3.87      1.23 o 
   1   1  13      345.56      336.66     10.29 o 
   2   1  13       37.58       35.79      4.94 o 
   3   1  13       84.53       73.30      6.21 o 
   4   1  13       20.19       10.81      2.98 o 
   5   1  13        8.10        4.80      2.45 o 
  -6   2  13       11.13       14.43      5.46 o 
  -5   2  13       34.79       27.65      7.82 o 
  -4   2  13      217.14      226.72      4.51 o 
  -3   2  13       42.93       35.09      3.69 o 
  -2   2  13       58.53       66.92      2.84 o 
  -1   2  13       28.31       25.46      2.66 o 
   0   2  13       56.60       41.89      3.71 o 
   1   2  13        2.58        1.49      1.30 o 
   2   2  13       52.84       41.52      6.72 o 
   3   2  13      114.49      113.28      5.29 o 
   4   2  13       93.13       95.15      5.91 o 
   5   2  13      242.42      271.99      8.40 o 
  -6   3  13       17.99       11.34      4.54 o 
  -5   3  13       10.06        4.89      1.48 o 
  -4   3  13        0.00       -0.44      1.12 o 
  -3   3  13        0.63       -0.47      0.65 o 
  -2   3  13        2.20        0.46      0.75 o 
  -1   3  13      604.64      636.67     10.52 o 
   0   3  13       30.73       23.58      3.30 o 
   1   3  13     1174.58     1243.84     29.36 o 
   2   3  13      115.59      111.75      6.23 o 
   3   3  13       84.14       71.67      5.93 o 
   4   3  13        4.06        2.02      2.36 o 
   5   3  13        0.52        1.71      2.34 o 
  -5   4  13      156.54      166.00      7.19 o 
  -4   4  13      110.57      114.97      7.61 o 
  -3   4  13      331.82      331.86      4.94 o 
  -2   4  13       21.33        8.66      1.32 o 
  -1   4  13      157.17      146.87      5.06 o 
   0   4  13        5.77        3.31      1.55 o 
   1   4  13      523.66      543.39     11.65 o 
   2   4  13      291.51      275.42      7.71 o 
   3   4  13      511.73      545.95     14.93 o 
   4   4  13      296.27      330.13      8.87 o 
   5   4  13      165.74      162.32     16.30 o 
  -5   5  13        8.23        2.62      3.08 o 
  -4   5  13       84.65       99.91      5.63 o 
  -3   5  13       25.16       19.86      2.77 o 
  -2   5  13      245.48      267.32      5.69 o 
  -1   5  13      368.32      358.11      6.55 o 
   0   5  13      201.95      210.03      7.38 o 
   1   5  13      722.78      771.78     13.95 o 
   2   5  13      116.48      113.59      6.02 o 
   3   5  13       14.07       12.32      3.16 o 
   4   5  13        4.75        3.54      2.35 o 
  -5   6  13      119.58      129.61     17.06 o 
  -4   6  13      131.16      144.19      7.72 o 
  -3   6  13      180.78      191.45      5.60 o 
  -2   6  13        7.50        3.46      1.07 o 
  -1   6  13       89.24       93.84      7.05 o 
   0   6  13       36.92       38.17      5.06 o 
   1   6  13      129.10      141.23      7.90 o 
   2   6  13       32.47       35.35      7.17 o 
   3   6  13      353.59      389.14      8.55 o 
   4   6  13      145.73      135.11      7.88 o 
  -4   7  13       25.58       20.78      7.61 o 
  -3   7  13        0.83        0.16      1.56 o 
  -2   7  13       49.23       46.77      5.55 o 
  -1   7  13      636.51      682.96     16.82 o 
   0   7  13      157.63      160.96      7.12 o 
   1   7  13      213.93      220.79      8.41 o 
   2   7  13       96.83       87.06      8.64 o 
   3   7  13       58.60       56.06     10.01 o 
  -3   8  13       62.10       70.03      8.48 o 
  -2   8  13       64.18       71.81      6.18 o 
  -1   8  13        9.85        4.80      2.42 o 
   0   8  13        1.92        0.19      1.80 o 
   1   8  13       26.51       17.15      3.63 o 
   2   8  13      315.28      347.02      8.08 o 
  -2   9  13       37.39       35.89      4.37 o 
  -1   9  13       73.41       74.31      8.43 o 
   0   9  13      240.50      246.43      8.10 o 
   1   9  13       51.89       52.23      8.66 o 
  -6   0  14        0.51        0.14      1.60 o 
  -5   0  14       10.51        4.50      2.75 o 
  -4   0  14      370.13      390.21     11.77 o 
  -3   0  14       11.43        4.13      1.55 o 
  -2   0  14      263.57      229.26      6.71 o 
  -1   0  14      173.19      179.71      7.07 o 
   0   0  14      871.61      911.62     28.68 o 
   1   0  14     1321.87     1417.57     32.20 o 
   2   0  14        4.18       -2.98      3.06 o 
   3   0  14        1.66       -0.48      3.17 o 
   4   0  14       89.78       79.87     10.87 o 
   5   0  14      724.66      824.89     16.96 o 
  -6   1  14       56.30       52.60     17.19 o 
  -5   1  14       73.34       64.69     10.27 o 
  -4   1  14      369.36      381.79     10.12 o 
  -3   1  14      316.30      358.59      6.30 o 
  -2   1  14       12.82        8.79      1.89 o 
  -1   1  14      126.15      138.62      3.73 o 
   0   1  14      400.39      396.77      8.05 o 
   1   1  14       76.80       58.69      8.09 o 
   2   1  14      163.65      163.90      5.72 o 
   3   1  14      183.66      207.54      8.27 o 
   4   1  14      192.93      213.13      9.27 o 
   5   1  14      311.76      316.91     13.12 o 
  -6   2  14        2.21        1.67      2.64 o 
  -5   2  14        1.28        0.00      1.23 o 
  -4   2  14       39.25       28.40      3.73 o 
  -3   2  14       32.46       22.69      3.62 o 
  -2   2  14      238.69      223.48      5.47 o 
  -1   2  14      120.71      117.00      4.24 o 
   0   2  14      886.70      892.71     19.82 o 
   1   2  14      479.18      471.16     12.31 o 
   2   2  14        9.55        6.77      1.79 o 
   3   2  14       11.06        9.77      3.25 o 
   4   2  14       46.64       31.09      4.27 o 
   5   2  14      190.43      195.74      8.70 o 
  -5   3  14      136.57      146.83     15.21 o 
  -4   3  14      142.98      131.90      6.12 o 
  -3   3  14        7.17        2.02      0.97 o 
  -2   3  14        0.02        0.72      0.97 o 
  -1   3  14       34.56       19.84      2.58 o 
   0   3  14      344.02      346.92      8.56 o 
   1   3  14        2.55        0.85      1.46 o 
   2   3  14       10.93       11.14      3.27 o 
   3   3  14      775.16      836.36     25.96 o 
   4   3  14       16.53       12.18      2.94 o 
  -5   4  14        0.00       -1.75      3.95 o 
  -4   4  14       99.09       98.53      4.24 o 
  -3   4  14       11.32        3.97      1.14 o 
  -2   4  14      238.80      229.85      4.78 o 
  -1   4  14      283.68      263.49      7.69 o 
   0   4  14      107.39      103.87      5.44 o 
   1   4  14      101.93       95.11      5.12 o 
   2   4  14        0.22       -0.09      1.61 o 
   3   4  14        8.79        4.15      2.06 o 
   4   4  14        0.02        1.68      2.22 o 
  -5   5  14      156.01      169.69     11.36 o 
  -4   5  14       88.77       89.49      9.02 o 
  -3   5  14      136.56      130.03      5.00 o 
  -2   5  14        3.28        1.85      1.05 o 
  -1   5  14       35.41       27.22      3.90 o 
   0   5  14        8.67        4.27      2.03 o 
   1   5  14       11.67        5.07      2.08 o 
   2   5  14       20.80       16.81      3.63 o 
   3   5  14       79.48       67.40      5.66 o 
   4   5  14       27.34       34.38      6.11 o 
  -4   6  14      148.28      155.55     12.07 o 
  -3   6  14       45.69       39.07      3.96 o 
  -2   6  14      107.98       96.20      5.57 o 
  -1   6  14      110.97      108.52      6.47 o 
   0   6  14       44.12       43.89      4.92 o 
   1   6  14       57.72       59.88      4.82 o 
   2   6  14       27.88       24.53      6.22 o 
   3   6  14        0.71        0.23      2.30 o 
  -4   7  14        8.21        6.53      4.09 o 
  -3   7  14       24.64       14.05      5.94 o 
  -2   7  14        0.48        0.28      1.49 o 
  -1   7  14        0.27       -0.26      1.82 o 
   0   7  14       49.39       48.41      5.73 o 
   1   7  14        2.13        0.86      1.50 o 
   2   7  14       14.54       12.29      3.86 o 
   3   7  14       32.60       22.60      6.12 o 
  -3   8  14        1.08        0.76      3.22 o 
  -2   8  14       64.28       54.78      7.02 o 
  -1   8  14       78.52       80.09      8.86 o 
   0   8  14        1.37        2.45      1.94 o 
   1   8  14        1.08        0.47      2.34 o 
   2   8  14        0.83       -0.89      1.86 o 
  -1   9  14       23.90       25.64      4.26 o 
   0   9  14        7.70        9.69      2.85 o 
  -5   1  15        0.93        1.98      2.43 o 
  -4   1  15        0.31        0.98      1.11 o 
  -3   1  15       98.19       92.53      3.94 o 
  -2   1  15        0.19       -0.29      1.02 o 
  -1   1  15       59.59       64.00      4.01 o 
   0   1  15        6.49        1.26      1.92 o 
   1   1  15       33.34       28.02      5.17 o 
   2   1  15       16.11       14.65      3.72 o 
   3   1  15       86.23       84.50      5.98 o 
   4   1  15       20.45       15.29      3.61 o 
  -5   2  15        1.50       -0.15      0.91 o 
  -4   2  15       70.66       70.91      4.20 o 
  -3   2  15       20.09       10.75      1.75 o 
  -2   2  15       31.54       29.97      2.62 o 
  -1   2  15      135.42      137.08      3.91 o 
   0   2  15      748.53      745.48     14.92 o 
   1   2  15       31.92       29.89      5.92 o 
   2   2  15        0.18        1.79      2.15 o 
   3   2  15      193.05      184.57      6.23 o 
   4   2  15       12.06       11.07      3.13 o 
  -5   3  15       39.00       34.86     11.56 o 
  -4   3  15       58.13       72.60      5.69 o 
  -3   3  15       91.45       89.81      3.66 o 
  -2   3  15      154.50      144.81      3.84 o 
  -1   3  15      123.47      127.99      4.83 o 
   0   3  15        0.12       -0.89      2.06 o 
   1   3  15      320.81      299.32     10.79 o 
   2   3  15       74.37       67.10      6.46 o 
   3   3  15       17.96       12.14      3.06 o 
   4   3  15      147.67      161.66      9.38 o 
  -5   4  15       87.61       83.70     24.72 o 
  -4   4  15        0.06       -0.93      1.18 o 
  -3   4  15       73.28       82.11      4.06 o 
  -2   4  15       54.11       50.12      5.03 o 
  -1   4  15       86.69       77.05      5.18 o 
   0   4  15      168.58      176.49      5.34 o 
   1   4  15      242.59      256.23      8.91 o 
   2   4  15      135.67      158.77      8.89 o 
   3   4  15      203.49      204.43      7.49 o 
   4   4  15       53.85       36.37      9.49 o 
  -5   5  15       57.66       64.47      7.67 o 
  -4   5  15      120.26      135.86      7.93 o 
  -3   5  15       13.78        8.11      2.08 o 
  -2   5  15      334.59      349.27     10.61 o 
  -1   5  15      158.76      155.41      7.20 o 
   0   5  15      108.49      104.72      8.47 o 
   1   5  15      192.13      184.37      7.70 o 
   2   5  15      251.93      249.29      9.08 o 
   3   5  15       21.83       17.38      3.75 o 
  -4   6  15       35.97       30.55      5.71 o 
  -3   6  15        8.45        4.64      2.20 o 
  -2   6  15       48.47       38.86      4.66 o 
  -1   6  15      124.77      118.74      5.70 o 
   0   6  15      161.94      160.39      7.41 o 
   1   6  15       78.66       87.43      5.36 o 
   2   6  15      371.38      414.95     11.08 o 
   3   6  15      156.66      157.93      8.54 o 
  -3   7  15      131.30      139.87     12.14 o 
  -2   7  15       71.17       76.96      6.47 o 
  -1   7  15      219.51      217.36      7.55 o 
   0   7  15      249.13      256.38     13.48 o 
   1   7  15        0.08       -0.20      1.77 o 
   2   7  15        0.03        3.10      1.87 o 
  -2   8  15        0.06        0.56      2.53 o 
  -1   8  15       56.80       47.26      5.81 o 
   0   8  15      205.07      239.35      8.12 o 
   1   8  15        8.74        5.52      2.57 o 
  -5   0  16       11.64        9.51      6.50 o 
  -4   0  16      195.60      203.52     26.32 o 
  -3   0  16       68.95       66.96      4.92 o 
  -2   0  16       12.00        7.72      2.50 o 
  -1   0  16      106.09      112.57      7.21 o 
   0   0  16      764.09      790.17     19.82 o 
   1   0  16       11.51        3.88      3.36 o 
   2   0  16      336.15      401.02     15.69 o 
   3   0  16      577.18      649.27     13.11 o 
   4   0  16      219.95      210.63      9.29 o 
  -5   1  16       21.70       13.93      4.69 o 
  -4   1  16       25.48       16.46      3.59 o 
  -3   1  16       10.77        4.71      1.33 o 
  -2   1  16      106.87      108.28      3.66 o 
  -1   1  16     1304.16     1365.73     35.21 o 
   0   1  16      328.20      302.24      7.37 o 
   1   1  16        0.21        1.84      1.77 o 
   2   1  16      334.38      348.31     10.60 o 
   3   1  16       52.97       62.42      8.09 o 
   4   1  16       49.90       42.68      6.62 o 
  -5   2  16       35.33       24.13      6.69 o 
  -4   2  16       84.45       80.98     11.05 o 
  -3   2  16       36.67       21.19      3.40 o 
  -2   2  16       78.19       77.81      4.61 o 
  -1   2  16       83.36       91.62      4.70 o 
   0   2  16      319.02      329.99      7.72 o 
   1   2  16       59.83       68.79      7.88 o 
   2   2  16      107.45      111.92      5.97 o 
   3   2  16      105.36       88.41      8.73 o 
   4   2  16      501.76      544.74      9.95 o 
  -5   3  16       50.11       37.54     13.19 o 
  -4   3  16        8.66        4.54      1.80 o 
  -3   3  16        4.76        1.61      0.83 o 
  -2   3  16      170.88      173.12      5.25 o 
  -1   3  16      122.42      129.15      7.15 o 
   0   3  16       90.20       72.46      5.60 o 
   1   3  16      354.64      384.55     11.39 o 
   2   3  16      105.96      100.45      4.95 o 
   3   3  16        1.29        3.78      2.66 o 
   4   3  16        2.92        0.32      2.45 o 
  -5   4  16       10.52        3.22      3.92 o 
  -4   4  16        1.18        2.41      1.91 o 
  -3   4  16       69.16       73.12      4.67 o 
  -2   4  16       76.84       68.88      4.13 o 
  -1   4  16       47.68       44.56      6.28 o 
   0   4  16        0.54       -0.52      2.06 o 
   1   4  16       16.36       14.05      3.12 o 
   2   4  16        8.53        3.49      2.01 o 
   3   4  16        4.75        4.49      2.61 o 
  -4   5  16        2.40        0.03      2.43 o 
  -3   5  16        1.83        1.91      1.68 o 
  -2   5  16        1.75       -0.39      1.70 o 
  -1   5  16        3.79        0.00      1.31 o 
   0   5  16       97.51      102.84      6.55 o 
   1   5  16      115.71      125.64      6.37 o 
   2   5  16       21.81       12.44      3.14 o 
   3   5  16       22.90       17.70      4.19 o 
  -4   6  16        4.28       -0.53      2.61 o 
  -3   6  16       49.90       38.31      5.76 o 
  -2   6  16        7.21        5.41      2.00 o 
  -1   6  16       29.34       23.12      3.61 o 
   0   6  16       51.16       43.24      7.35 o 
   1   6  16       68.77       77.45      5.64 o 
   2   6  16       15.73       10.44      3.65 o 
  -3   7  16       48.56       40.32      9.24 o 
  -2   7  16        6.67        5.09      1.57 o 
  -1   7  16        6.61        4.13      1.91 o 
   0   7  16        2.39        2.43      2.01 o 
   1   7  16        2.55        2.48      2.63 o 
   2   7  16       14.70        8.84      3.29 o 
  -1   8  16        9.00        6.86      2.59 o 
   0   8  16       12.01       10.21      3.41 o 
  -5   1  17       74.17       66.78     12.08 o 
  -4   1  17        0.37        1.35      2.14 o 
  -3   1  17        1.32        0.61      0.89 o 
  -2   1  17       17.50       11.45      2.78 o 
  -1   1  17       10.61        6.74      2.39 o 
   0   1  17      109.21      116.43      7.05 o 
   1   1  17       28.02       19.33      4.54 o 
   2   1  17       26.80       27.33      4.72 o 
   3   1  17       12.80        9.62      3.43 o 
   4   1  17       88.66       53.07      8.33 o 
  -5   2  17       19.64       23.80      8.06 o 
  -4   2  17       35.23       28.49      4.40 o 
  -3   2  17       27.26       23.75      5.28 o 
  -2   2  17      443.51      454.59     16.88 o 
  -1   2  17       35.01       37.29      5.98 o 
   0   2  17      293.77      315.14      9.30 o 
   1   2  17        0.05        0.66      2.13 o 
   2   2  17       23.18       14.51      3.81 o 
   3   2  17       12.71        4.40      2.86 o 
  -4   3  17       64.05       48.19      8.56 o 
  -3   3  17       18.78       13.94      3.35 o 
  -2   3  17        1.19       -0.69      1.23 o 
  -1   3  17        0.00        0.67      1.71 o 
   0   3  17        0.40       -0.63      1.74 o 
   1   3  17        1.19       -1.75      2.23 o 
   2   3  17      182.20      176.11      5.87 o 
   3   3  17      177.26      179.47      6.64 o 
  -4   4  17        6.26        6.79      5.66 o 
  -3   4  17      105.87      117.44      9.44 o 
  -2   4  17      152.14      160.91      4.89 o 
  -1   4  17      210.86      213.46      7.03 o 
   0   4  17      348.77      371.33      6.81 o 
   1   4  17       18.48       18.01      3.91 o 
   2   4  17       61.41       50.16      9.66 o 
   3   4  17       90.32       82.12      9.27 o 
  -4   5  17       99.93      107.39     11.28 o 
  -3   5  17        2.09        1.83      2.35 o 
  -2   5  17      100.31      116.58      5.57 o 
  -1   5  17       11.61        6.64      2.18 o 
   0   5  17      136.53      169.11      9.58 o 
   1   5  17        0.80        1.85      2.07 o 
   2   5  17      141.15      141.07      8.99 o 
  -3   6  17       89.14      100.59     16.19 o 
  -2   6  17      146.35      140.13      7.38 o 
  -1   6  17      134.45      144.13      6.64 o 
   0   6  17      149.18      161.21      8.51 o 
   1   6  17      112.53      131.20      7.39 o 
   2   6  17      107.32      105.96      7.81 o 
  -2   7  17       13.83        7.22      4.73 o 
  -1   7  17        2.97        2.42      1.88 o 
   0   7  17        3.83        0.24      1.80 o 
   1   7  17      288.65      298.20     11.05 o 
  -4   0  18       30.24       25.81     11.12 o 
  -3   0  18        9.88        5.10      4.20 o 
  -2   0  18       29.59        9.36      4.54 o 
  -1   0  18        0.54        2.34      3.38 o 
   0   0  18       15.72       16.45      4.60 o 
   1   0  18      579.36      641.10     11.92 o 
   2   0  18      127.62      136.56      7.95 o 
   3   0  18      353.16      398.08     38.77 o 
  -4   1  18        5.56        0.69      1.15 o 
  -3   1  18      214.45      228.77      7.53 o 
  -2   1  18      245.78      278.42      6.38 o 
  -1   1  18      536.16      550.72     13.52 o 
   0   1  18       48.17       45.80      4.00 o 
   1   1  18       16.73        7.78      2.57 o 
   2   1  18        0.14        0.82      1.80 o 
   3   1  18       15.51        6.05      3.72 o 
  -4   2  18       16.97        6.82      2.29 o 
  -3   2  18        0.10        0.56      1.18 o 
  -2   2  18        0.17       -0.72      1.33 o 
  -1   2  18       41.00       38.15      4.47 o 
   0   2  18       25.74       31.12      4.83 o 
   1   2  18      102.05       95.16      8.63 o 
   2   2  18      210.56      233.74      7.22 o 
   3   2  18      278.57      297.38     15.10 o 
  -4   3  18        6.09        9.06      3.17 o 
  -3   3  18      111.76      113.92      9.74 o 
  -2   3  18       96.88       89.25      5.97 o 
  -1   3  18      171.60      159.89      6.80 o 
   0   3  18      141.75      164.47      8.67 o 
   1   3  18       46.97       46.76      5.44 o 
   2   3  18       71.51       71.70      7.72 o 
   3   3  18       44.07       45.41      7.68 o 
  -4   4  18        2.52        2.78      2.15 o 
  -3   4  18        0.53        3.17      1.51 o 
  -2   4  18       18.61       12.39      2.27 o 
  -1   4  18       34.08       25.64      5.15 o 
   0   4  18       38.01       32.55      4.91 o 
   1   4  18       10.26        8.80      3.37 o 
   2   4  18       70.09       60.70      6.87 o 
  -3   5  18        6.61        2.93      2.06 o 
  -2   5  18      181.02      204.23      7.67 o 
  -1   5  18       10.99        5.47      2.40 o 
   0   5  18      131.58      141.72      7.56 o 
   1   5  18       17.69        9.40      3.34 o 
   2   5  18       73.13       59.04      6.42 o 
  -2   6  18       11.99        5.53      2.51 o 
  -1   6  18       42.77       45.19      6.68 o 
   0   6  18       33.93       24.04      5.19 o 
   1   6  18       25.27       14.65      3.75 o 
  -4   1  19       45.27       32.44     12.45 o 
  -3   1  19       39.12       21.30      7.23 o 
  -2   1  19       79.58       86.06      4.91 o 
  -1   1  19       50.58       39.31      9.86 o 
   0   1  19        0.00        0.78      2.12 o 
   1   1  19       13.79       10.92      2.93 o 
   2   1  19       68.33       53.68      6.14 o 
   3   1  19        3.28        0.97      1.80 o 
  -4   2  19       11.55        7.30      3.29 o 
  -3   2  19       86.50       91.24      9.04 o 
  -2   2  19      181.55      200.85      8.58 o 
  -1   2  19        0.13       -1.00      2.03 o 
   0   2  19        9.04        5.24      1.85 o 
   1   2  19        0.20       -0.20      1.52 o 
   2   2  19       51.59       39.83      5.29 o 
  -3   3  19       61.33       54.37      8.86 o 
  -2   3  19        7.15        4.40      1.63 o 
  -1   3  19       41.43       41.10      5.25 o 
   0   3  19       26.49       17.43      3.99 o 
   1   3  19      145.02      160.74      8.17 o 
   2   3  19      134.76      130.62      6.78 o 
  -3   4  19      249.66      259.62     11.01 o 
  -2   4  19       82.76       67.95      4.73 o 
  -1   4  19       33.19       24.46      6.72 o 
   0   4  19       54.41       55.62      7.03 o 
   1   4  19      153.41      151.35      6.74 o 
   2   4  19        0.01        0.75      1.02 o 
  -2   5  19       86.59       77.66     14.75 o 
  -1   5  19       41.12       39.42     13.63 o 
   0   5  19       89.90       93.13     10.58 o 
   1   5  19      179.40      182.96      7.70 o 
  -3   0  20        3.90       -0.90      4.00 o 
  -2   0  20      511.22      593.99     14.17 o 
  -1   0  20       75.12       80.14      7.02 o 
   0   0  20        0.09        1.60      2.06 o 
   1   0  20      195.57      208.50     12.93 o 
   2   0  20      179.74      193.77      9.85 o 
  -3   1  20       90.82       86.75     17.66 o 
  -2   1  20       27.00       13.15      3.35 o 
  -1   1  20      309.89      337.08      7.55 o 
   0   1  20       46.63       42.63      4.80 o 
   1   1  20      185.02      201.06      7.30 o 
   2   1  20      218.45      223.27      9.19 o 
  -3   2  20       12.25        3.90      1.67 o 
  -2   2  20      247.39      270.31      7.17 o 
  -1   2  20       61.47       63.36      6.58 o 
   0   2  20       24.55       15.71      3.22 o 
   1   2  20      109.34      112.87     13.45 o 
   2   2  20       76.14       54.73     28.51 o 
  -3   3  20       67.08       63.00     18.33 o 
  -2   3  20       16.98        6.37      2.65 o 
  -1   3  20       56.23       59.06      6.41 o 
   0   3  20        3.85        4.76      2.18 o 
   1   3  20       41.12       34.64      5.62 o 
  -2   4  20        0.61        2.03      2.25 o 
  -1   4  20      124.14      126.74     11.40 o 
   0   4  20       46.50       35.71      5.73 o 
   1   4  20        6.18        1.94      2.29 o 
  -2   1  21        0.43        1.61      1.60 o 
  -1   1  21        8.03        4.10      1.67 o 
   0   1  21       15.87       10.30      2.95 o 
   1   1  21        0.15       -1.22      2.50 o 
  -2   2  21        1.37        3.07      3.11 o 
  -1   2  21        6.72        4.66      1.92 o 
   0   2  21      112.23      116.32      6.32 o 
   1   2  21        7.67        4.65      2.73 o 
  -1   3  21       42.15       36.16     11.01 o 
   0   3  21       43.65       44.94     10.84 o 
                                                 
