# Supplementary material for: 5-Isopropyl-5-methyl-2-sulfanylidene­imidazolidin-4-one
Source: Acta Crystallogr Sect E Struct Rep Online. 2013 May 25;69(Pt 6):o953. doi: 10.1107/S1600536813013639 (PMC3685094; doi:10.1107/S1600536813013639)
Supplement: Supplementary file 3 [file e-69-0o953-Isup3.cml]

<?xml version="1.0" encoding="UTF-8"?>
<cml convention="cmlDict:cmllite" xmlns="http://www.xml-cml.org/schema" xmlns:cmlDict="http://www.xml-cml.org/dictionary/cml/" xmlns:nameDict="http://www.xml-cml.org/dictionary/cml/name/">
  <molecule id="m1">
    <name dictRef="nameDict:unknown">5-Isopropyl-5-methyl-2-sulfanylideneimidazolidin-4-one</name>
    <atomArray>
      <atom id="a1" elementType="C"/>
      <atom id="a2" elementType="C"/>
      <atom id="a3" elementType="C"/>
      <atom id="a13" elementType="H"/>
      <atom id="a14" elementType="H"/>
      <atom id="a15" elementType="H"/>
      <atom id="a16" elementType="H"/>
      <atom id="a17" elementType="H"/>
      <atom id="a18" elementType="H"/>
      <atom id="a19" elementType="H"/>
      <atom id="a4" elementType="C">
        <label value="1" dictRef="cmlDict:locant"/>
        <label value="C" dictRef="cmlDict:locant"/>
      </atom>
      <atom id="a20" elementType="H"/>
      <atom id="a21" elementType="H"/>
      <atom id="a22" elementType="H"/>
      <atom id="a5" elementType="S" hydrogenCount="0">
        <label value="1" dictRef="cmlDict:locant"/>
        <label value="S" dictRef="cmlDict:locant"/>
      </atom>
      <atom id="a6" elementType="N">
        <label value="1" dictRef="cmlDict:locant"/>
        <label value="N" dictRef="cmlDict:locant"/>
      </atom>
      <atom id="a7" elementType="C" hydrogenCount="0">
        <label value="2" dictRef="cmlDict:locant"/>
      </atom>
      <atom id="a8" elementType="N">
        <label value="3" dictRef="cmlDict:locant"/>
        <label value="N'" dictRef="cmlDict:locant"/>
      </atom>
      <atom id="a9" elementType="C" hydrogenCount="0">
        <label value="4" dictRef="cmlDict:locant"/>
      </atom>
      <atom id="a10" elementType="C" hydrogenCount="0">
        <label value="5" dictRef="cmlDict:locant"/>
      </atom>
      <atom id="a12" elementType="O" hydrogenCount="0">
        <label value="O" dictRef="cmlDict:locant"/>
      </atom>
      <atom id="a23" elementType="H"/>
      <atom id="a24" elementType="H"/>
    </atomArray>
    <bondArray>
      <bond id="a1_a2" atomRefs2="a1 a2" order="S"/>
      <bond id="a1_a3" atomRefs2="a1 a3" order="S"/>
      <bond id="a1_a13" atomRefs2="a1 a13" order="S"/>
      <bond id="a2_a14" atomRefs2="a2 a14" order="S"/>
      <bond id="a2_a15" atomRefs2="a2 a15" order="S"/>
      <bond id="a2_a16" atomRefs2="a2 a16" order="S"/>
      <bond id="a3_a17" atomRefs2="a3 a17" order="S"/>
      <bond id="a3_a18" atomRefs2="a3 a18" order="S"/>
      <bond id="a3_a19" atomRefs2="a3 a19" order="S"/>
      <bond id="a4_a20" atomRefs2="a4 a20" order="S"/>
      <bond id="a4_a21" atomRefs2="a4 a21" order="S"/>
      <bond id="a4_a22" atomRefs2="a4 a22" order="S"/>
      <bond id="a6_a7" atomRefs2="a6 a7" order="S"/>
      <bond id="a7_a8" atomRefs2="a7 a8" order="S"/>
      <bond id="a8_a9" atomRefs2="a8 a9" order="S"/>
      <bond id="a9_a10" atomRefs2="a9 a10" order="S"/>
      <bond id="a10_a6" atomRefs2="a10 a6" order="S"/>
      <bond id="a9_a12" atomRefs2="a9 a12" order="D"/>
      <bond id="a6_a23" atomRefs2="a6 a23" order="S"/>
      <bond id="a8_a24" atomRefs2="a8 a24" order="S"/>
      <bond id="a5_a7" atomRefs2="a5 a7" order="D"/>
      <bond id="a4_a10" atomRefs2="a4 a10" order="S"/>
      <bond id="a1_a10" atomRefs2="a1 a10" order="S"/>
    </bondArray>
  </molecule>
</cml>
